# Supplementary material for: Mitochondrial genomes of the early land plant lineage liverworts (Marchantiophyta): conserved genome structure, and ongoing low frequency recombination
Source: BMC Genomics. 2019 Dec 9;20:953. doi: 10.1186/s12864-019-6365-y (PMC6902596; doi:10.1186/s12864-019-6365-y)
Supplement: Supplementary file 1 — Additional file 1: Table S1. Overview of the 29 newly generated liverwort mitochondrial genomes. [file 12864_2019_6365_MOESM1_ESM.xlsx]

## Sheet: Table S1
Table S1. Overview of the 29 newly generated liverwort mitochondrial genomes.
Taxon	Voucher No.	Locality	Herbarium	Determiner	Genbank SRA No.	SRA Study	Genbank No.	Families	Orders	Depth	Genome size
Aneura pinguis	Dong-xd13	Xizang, China	SZG	Qiang He	SRR8245996	SRP170808	MK230925	Aneuraceae	Metzgeriales	209	166929
Bazzania japonica	Y Liu6068	Fujian, China	SZG	Qiang He	SRR8246005	SRP170808	MK230926	Lepidoziaceae	Jungermanniales	444	162605
Blasia pusilla	Dong-ds27	Sichuan, China	SZG	Qiang He	SRR8246009	SRP170808	MK230927	Blasiaceae	Blasiales	134	184923
Conocephalum conicum	Dong-sz2	Shenzhen, China	SZG	Qiang He	SRR8246013	SRP170808	MK230928	Conocephalaceae	Marchantiales	641	186148
Dumortiera hirsuta	Dong-ds62	Sichuan, China	SZG	Qiang He	SRR8246010	SRP170808	MK230929	Marchantiaceae	Marchantiales	377	178007
Fossombronia cristula	Liu, Zuo, Dong20171117	Shenzhen, China	SZG	Qiang He	SRR8245993	SRP170808	MK230936	Fossombroniaceae	Fossombroniales	492	179676
Frullania orientalis	Dong-ds49	Sichuan, China	SZG	Qiang He	SRR8246020	SRP170808	MK230937	Frullaniaceae	Porellales	216	149360
Haplomitrium mnioides I	RL Zhu20131027-141	Vietnam	SZG	Qiang He	SRR8246008	SRP170808	MK230941	Haplomitriaceae	Haplomitriales	561	178820
Haplomitrium mnioides II	Y Liu6030	Fujian, China	SZG	Qiang He	SRR8245986	SRP170808	MK230942	Haplomitriaceae	Haplomitriales	502	178821
Herbertus ramosus	Dong-ds14	Sichuan, China	SZG	Qiang He	SRR8245999	SRP170808	MK230946	Herbertaceae	Jungermanniales	98	158333
Heteroscyphus zollingeri	Dong-xd16	Xizang, China	SZG	Qiang He	SRR8245998	SRP170808	MK230947	Geocalycaceae	Jungermanniales	153	157816
Lepidozia trichodes	Y Liu6007	Fujian, China	SZG	Qiang He	SRR8246002	SRP170808	MK230954	Lepidoziaceae	Jungermanniales	546	163402
Makinoa crispata	Y Liu6055	Fujian, China	SZG	Qiang He	SRR8245990	SRP170808	MK230958	Makinoaceae	Metzgeriales	178	167159
Metacalypogeia alternifolia	Dong-ds9	Sichuan, China	SZG	Qiang He	SRR8246022	SRP170808	MK230953	alypogeiaceae	Jungermanniales	143	166788
Metzgeria leptoneura	Dong-ds26	Sichuan, China	SZG	Qiang He	SRR8245995	SRP170808	MK230958	Metzgeriaceae	Metzgeriales	192	171177
Monosolenium tenerum I	Dong-sz1	Shenzhen, China	SZG	Qiang He	SRR8246015	SRP170808	MK230931	Monosoleniaceae	Marchantiales	517	187628
Monosolenium tenerum II	Q He20171119	Beijing, China	SZG	Qiang He	SRR8246014	SRP170808	MK230932	Monosoleniaceae	Marchantiales	756	187627
Nowellia curvifolia	B Goffinet20170901-1	Connecticut, USA	SZG	Qiang He	SRR8246023	SRP170808	MK230952	Cephaloziaceae	Jungermanniales	274	148154
Odontoschisma grosseverrucosum	Y Liu6005	Fujian, China	SZG	Qiang He	SRR8246024	SRP170808	MK230951	Cephaloziaceae	Jungermanniales	284	155682
Plagiochila subtropica	Dong-ds53	Sichuan, China	SZG	Qiang He	SRR8246001	SRP170808	MK230948	Plagiochilaceae	Jungermanniales	155	161395
Pleurozia purpurea	Dong-ds3	Sichuan, China	SZG	Qiang He	SRR8245992	SRP170808	MK230956	Pleuroziaceae	Pleuroziales	138	168530
Plicanthus hirtellus	Y Liu6053	Fujian, China	SZG	Qiang He	SRR8246025	SRP170808	MK230959	Scapaniaceae	Jungermanniales	362	146606
Porella plumosa	Dong-ds52	Sichuan, China	SZG	Qiang He	SRR8246018	SRP170808	MK230938	Porellaceae	Porellales	203	178632
Radula japonica	Dong-xd17	Xizang, China	SZG	Qiang He	SRR8246027	SRP170808	MK230939	Radulaceae	Porellales	322	149599
Riccardia latifrons	Y Liu6017	Fujian, China	SZG	Qiang He	SRR8245994	SRP170808	MK230955	Aneuraceae	Metzgeriales	445	148722
Riccia cavernosa	SZ Zhang20170921	Madagascar	SZG	Qiang He	SRR8246016	SRP170808	MK230934	Ricciaceae	Ricciales	412	187854
Scapania ornithopodioides	Dong-ds8	Sichuan, China	SZG	Qiang He	SRR8246006	SRP170808	MK230950	Scapaniaceae	Jungermanniales	126	142992
Treubia lacunosa	D Glenny20171124	New Zealand	SZG	Qiang He	SRR8245987	SRP170808	MK230943	Treubiaceae	Treubiales	411	151165
Trichocolea tomentella	Dong-xd12	Xizang, China	SZG	Qiang He	SRR8246000	SRP170808	MK230949	Trichocoleaceae	Jungermanniales	126	173777
NOTE: SZG, Fairy Lake Botanical Garden, Shenzhen & Chinese Academy of Sciences, Shenzhen 518004, Guangdong, China. CONN, University of Connecticut, Storrs, CT, 06269-3043, USA. Taxa are sorted alphabetically. All the ratio is percentage of the genome length.
