# Supplementary material for: Mitochondrial genomes of the early land plant lineage liverworts (Marchantiophyta): conserved genome structure, and ongoing low frequency recombination
Source: BMC Genomics. 2019 Dec 9;20:953. doi: 10.1186/s12864-019-6365-y (PMC6902596; doi:10.1186/s12864-019-6365-y)
Supplement: Supplementary file 2 — Additional file 2: Table S2. Comparison of the genome content of the 47 liverwort mitochondrial genomes. [file 12864_2019_6365_MOESM2_ESM.xlsx]

## Sheet: Table S2
Table S2. Comparison of the genome content of the 47 liverwort mitochondrial genomes.
Species	Accession_no	Total_length	GC (%)	PCG_no.	tRNA_no.	rRNA_no.	cis_intron_no.	repeat_no.	coding_length (%)	intron_length (%)	spacer_length (%)	repeats (%)a
Aneura pinguis	NC_026901	165603	47.44	42	25	3	31	13	22.36	29.46	45.73	1.23
Aneura pinguis	KR817582	165005	47.37	42	25	3	31	15	22.46	29.56	45.54	1.32
Aneura pinguis	KU140427	164047	47.17	42	25	3	31	12	22.55	29.51	45.48	1.06
Aneura pinguis	KY242386	164699	47.46	42	25	3	31	10	22.49	29.6	45.46	1.11
Aneura pinguis	KY702722	165857	47.22	42	25	3	31	11	22.32	29.24	46.01	1.09
Aneura pinguis	KY702723	167033	47.41	42	25	3	31	12	22.18	29.2	46.19	1.26
Aneura pinguis	MK230925	166929	47.39	42	25	3	31	10	22.2	29.2	46.19	1.26
Bazzania japonica	MK230926	162605	45.71	42	25	3	25	66	22.82	21.64	53.05	2.03
Bazzania tridens	MK318534	162643	45.71	42	25	3	25	66	22.82	21.64	53.05	2.13
Blasia pusilla	MK230927	184923	42.66	42	27	3	32	46	21.29	28.83	48.76	3.11
Calypogeia arguta	NC_035978	159061	45.57	42	25	3	26	12	23.01	24.27	50.17	0.97
Calypogeia integristipula	NC_035977	163057	45.35	42	25	3	26	17	22.32	24.48	50.66	1.8
Calypogeia neogaea	NC_035980	162175	45.34	42	25	3	26	15	22.44	23.9	51.12	1.78
Calypogeia suecica	NC_035979	161960	45.38	42	25	3	26	16	22.47	23.91	51.08	1.8
Conocephalum conicum	MK230928	186148	42.34	42	26	3	32	44	21.23	28.53	49.08	2.99
Dumortiera hirsuta	MK230929	178007	42.23	42	26	3	32	32	22.19	28.05	48.56	2.6
Fossombronia cristula	MK230936	179676	45.03	42	25	3	27	24	21.07	28.98	47.66	2.03
Frullania orientalis	MK230937	149360	44.45	42	25	3	23	47	24.91	21.8	50.53	2.19
Gymnomitrion concinnatum	Trichocolea tomentella	162572	44.73	42	25	3	27	45	22.39	25.37	49.7	1.95
Haplomitrium mnioides I	MK230931	178820	48.24	43	26	3	31	12	22.89	26.13	49.96	1.35
Haplomitrium mnioides II	MK230932	178821	48.24	43	26	3	31	12	22.88	26.13	49.96	1.35
Herbertus ramosus	MK230946	158333	44.51	42	25	3	28	19	22.7	24.92	49.82	2.09
Heteroscyphus zollingeri	MK230947	157816	45.26	42	25	3	27	16	23.61	23.73	50.09	1.26
Lepidozia trichodes	MK230954	163402	45.97	42	25	3	28	23	23.31	22.18	53.25	1.88
Makinoa crispata	MK230958	167159	45.3	42	25	3	29	47	23.02	26.96	48.73	3.22
Marchantia paleacea	NC_001660	186609	42.41	42	27	3	32	59	21.18	28.39	49.27	3.75
Marchantia polymorpha subsp. ruderalis	NC_037508	186196	42.63	42	27	3	32	54	21.23	28.57	49.05	3.73
Metacalypogeia alternifolia	MK230953	166788	45.17	42	25	3	26	37	22.49	23.04	51.99	1.75
Metzgeria leptoneura	MK230956	171177	46.74	42	25	3	31	13	21.95	28.7	47.11	1.74
Monosolenium tenerum I	MK230931	187628	42.67	42	26	3	32	52	21.06	28.51	49.29	3.36
Monosolenium tenerum II	MK230932	187627	42.67	42	26	3	32	51	21.06	28.51	49.29	3.35
Nowellia curvifolia	MK230952	148154	45.39	42	25	3	24	13	23.08	30.47	41.83	1.23
Odontoschisma grosseverrucosum	MK230951	155682	45.67	42	25	3	24	24	22.09	28.23	45.28	1.39
Plagiochila subtropica	MK230948	161395	45.1	42	25	3	27	21	23.09	23.42	51.26	1.65
Pleurozia purpurea	MK230956	168526	45.37	42	25	3	31	17	22.49	29.17	45.9	1.92
Pleurozia purpurea	NC_013444	168530	45.36	42	25	3	31	15	22.49	29.17	45.9	1.93
Plicanthus hirtellus	MK230959	146606	45.05	42	25	3	23	19	23.34	22.67	49.32	2.16
Porella plumosa	MK230938	178632	44.83	42	25	3	31	36	20.96	26.98	49.8	2.8
Radula japonica	MK230939	149599	43.15	42	25	3	25	14	24.71	23.7	48.9	2.16
Riccardia planiflora	MK318535	149371	46.36	42	25	3	31	41	24.85	30.81	41.87	0.86
Riccardia latifrons	MK230955	148722	46.36	42	25	3	31	41	24.86	30.81	41.62	0.96
Riccia cavernosa	MK230934	187854	42.6	42	26	3	32	51	21.13	28.5	49.23	3.33
Scapania ornithopodioides	MK230950	142992	45.05	42	25	3	23	13	23.99	23.06	48.22	1.64
Treubia lacunosa	NC_016122	151983	43.38	39	25	3	28	9	21.93	27.8	47.75	1.08
Treubia lacunosa	MK230943	151165	43.49	39	25	3	28	8	22.05	27.92	47.45	1.1
Trichocolea tomentella	MK230949	173777	44.81	42	25	3	29	72	21.61	24.32	51.74	1.87
Tritomaria quinquedentata	MG640570	142510	45.05	42	25	3	23	17	23.49	22.95	48.69	1.51
NOTE: PCG, protein coding gene. Taxa are sorted alphabetically. All the ratios are percentages of the genome length.
aRepeated sequence was detected by BLASTN, sequences with similarity more than 85% and aligned length more than 50bp were considered as repeat.
