# Supplementary material for: Mitochondrial genomes of the early land plant lineage liverworts (Marchantiophyta): conserved genome structure, and ongoing low frequency recombination
Source: BMC Genomics. 2019 Dec 9;20:953. doi: 10.1186/s12864-019-6365-y (PMC6902596; doi:10.1186/s12864-019-6365-y)
Supplement: Supplementary file 5 — Additional file 5: Table S3. Comparison of gene content and gene order from 88 selected land plant mitochondrial genomes. [file 12864_2019_6365_MOESM5_ESM.xlsx]

## Sheet: Table S3
Table S3. Comparison of gene content and gene order from 84 selected land plant mitochondrial genomes. '>'s indicate lines of organism names. Chromosomes are circular if ended with ')', otherwise they are linear if without ')'s. Genes (name) start with '-'. indicate minus strand encoded genes, otherwise positive strand encoded genes.
>Vigna_angularis
nad2 ccmB nad1 nad6 trnFGAA trnPUGG -trnMCAU-cp -trnEUUC -matR trnICAU nad4 -atp9 -nad5 -rps1 -rrn5 -rrn18 -trnWCCA-cp -trnYGUA -trnNGUU-cp -trnMfCAU nad2 atp8 nad3 rps12 atp1 -ccmFN trnGGCC trnQUUG nad4L atp4 rps10 cox1 rps3 rpl16 tatC rrn26 trnMfCAU rpl5 rps14 cob -atp6 -nad9 trnKUUU -rps4 trnCGCA trnHGUG-cp atp9 nad7 ccmFC cox3 -trnCGCA ccmC)
>Vigna_radiata
cox1 nad1 rps3 rpl16 tatC ccmFC -trnMCAU-cp -trnEUUC -nad1 trnICAU nad4 nad2 -atp9 -nad5 -rps1 -rrn5 -rrn18 -trnWCAA-cp -cob -rps14 -rpl5 -trnMfCAU -rrn26 trnMfCAU trnNGUU-cp trnYGUA trnFGAA trnPUGG -nad2 ccmB nad1 nad6 -atp6 -nad9 trnKUUU -rps4 trnCGCA -trnHGUG-cp ccmC -trnQUUG -trnGGCC ccmFN -nad5 -atp1 -rps12 -nad3 -atp8 atp9 nad7 trnCGCA -sdh4 -cox3 nad4L atp4 rps10)
>Glycine_max
ccmC trnSGCU trnFGAA trnPUGG cox3 nad5 rpl5 rps14 cob trnNGUU-cp trnYGUA nad3 rps12 atp4 rps10 cox1 nad1 ccmFC atp6 -trnKUUU -trnQUUG -trnGGCC -nad4 trnDGUC-cp trnMfCAU nad4L -nad6 nad1 -ccmB nad7 atp1 -trnMfCAU -rrn26 nad4L -trnMfCAU -ccmFN rps4 rps1 nad5 atp1 trnHGUG-cp -trnCGCA-cp nad9 -rrn5 -rrn18 -trnWCCA-cp rpl16 rps3 nad2 atp9 -trnMCAU-cp -trnEUUC -matR trnICAU -cox2 atp1 atp6 -trnMfCAU -a…
>Millettia_pinnata
cox1 nad1 rps19 ccmB nad1 -atp1 -sdh3 -trnMfCAU -ccmFN trnMfCAU sdh3 atp1 -trnQUUG -trnGGCC -rps19 nad4L atp4 rps10 cox2 -sdh4 -cox3 -atp8 nad5 rpl2 nad6 nad2 -trnNGUU -rps4 -nad9 trnKUUU -trnHGUG-cp -rpl2 nad2 -trnFGUU -trnMfCAU -rrn26 -tatC nad6 -trnYGUA -trnNGUU-cp -trnCGCU nad5 trnTUGU -atp9 -rps7 -ccmC nad5 rps3 rpl16 -rps4 -nad9 trnKUUU ccmFC -atp6 nad3 rps12 -nad4 trnDGUC-cp -trnICAU nad1 …
>Lotus_japonicus
cox1 nad1 -tatC nad7 nad1 -rpl16 -rps3 nad2 -nad5 -rps14 -rpl5 ccmFN nad5 -atp4 -nad4L -nad2 -trnYGUA -trnNGUU-cp -trnCGCA atp6 -nad4 trnDGUC-cp -trnHGUG-cp -trnQUUG -trnGGCC trnWCCA-cp rrn18 rrn5 -rps4 -atp1 -trnNGUU-cp rrn26 trnMfCAU nad5 -ccmFc -atp9 -nad6 -trnMCAU-cp -trnEUUC -nad9 -trnPUGG -trnFGAA -trnSGCU trnICAU -cob -rps14 -rpl5 ccmFN ccmB -cox3 -atp8 trnKUUU -trnGGCC nad3 rps12 ccmC -na…
>Citrullus_lanatus
cox1 rpl2 rps19 rps3 rpl16 -atp6 -sdh3 -trnQUUG -trnGGCC -trnMCAU-cp rps4 nad6 trnMfCAU-cp atp8 cox3 sdh4 -nad2 -trnYGUA -trnNGUU-cp -trnCGCA nad3 rps12 cox2 nad1 -atp1 -trnCGCA -trnEUUC trnHGUG-cp trnFGAA-cp rrn26 trnMfCAU trnCACA-cp -trnICAU -trnDGUC-cp nad4 -nad1 ccmFN -rps1 -trnPUGG-cp -trnWCCA-cp -trnKUUU ccmB trnGGCC trnQUUG sdh3 nad9 atp9 nad5 -ccmFC nad5 rpl5 rps14 cob rps7 -trnPUGG -trnF…
>Cucurbita_pepo
cox1 trnMCAU-cp -trnFGAA-cp -trnSGGA-cp trnSUGA-cp -trnMfCAU -rrn26 nad5 rpl5 rps14 cob -nad1 -rps13 trnMCAU-cp trnGGCC nad4 cox2 -trnEUUC trnHGUG-cp -nad7 trnEUUC-cp -trnCGCA-cp atp6 nad5 -nad5 -atp9 atp1 -ccmFN nad4L atp4 ccmC trnQUUG nad1 -nad2 -sdh3 -nad1 rpl2 rps19 rps3 rpl16 ccmFC trnPUGG-cp -trnQUUG-cp -trnSGCU-cp trnDGUC-cp trnYGUA-cp trnDGUC-cp trnLCAA-cp trnFGAA trnPUGG rps7 -trnKUUU cc…
>Brassica_juncea
ccmC -nad2 -rps4 -nad7 -atp8 -trnCGCA -trnPUGG-cp -trnEUUC trnLCAA-cp trnWCCA-cp trnSGCU trnHGUG-cp -nad5 -nad9 ccmFN2 trnQUUG -atp6 -trnMCAU-cp -atp4 -nad4L -nad5 -cox1 trnNGUU trnYGUA nad2 trnDGUC-cp trnKUUU rps3 rpl16 rpl5 rps14 cob trnSGGA-cp -cox2 ccmFC -trnGGCC cox3 nad1 -ccmFN1 -cox2 atp9 nad3 rps12 ccmB -trnHGUG-cp nad1 trnSUGA -nad6 -nad4 -tatC -rpl2 atp1 -trnMfCAU -rrn26 -rps7 -trnICAU …
>Brassica_napus
-nad7 -trnCGCA -trnPUGG-cp -trnEUUC trnLCAA-cp trnWCCA-cp trnSGCU trnHGUG-cp -nad5 -nad9 ccmFN2 trnQUUG -atp6 -trnMCAU-cp -nad4L -nad5 -rps7 -trnICAU nad1 nad5 -rrn5 -rrn18 -cox2 -ccmFC -trnGGCC cox3 nad1 -ccmFN1 atp9 nad3 rps12 ccmB rrn26 trnMfCAU -atp1 rpl2 nad4 nad6 -trnSUGA -nad1 -cox1 trnNGUU-cp trnYGUA nad2 trnDGUC-cp trnKUUU rps3 rpl16 rpl5 rps14 cob trnSGGA-cp -cox2 ccmC -nad2 -rps4)
>Brassica_carinata
rps3 rpl16 rpl5 rps14 cob trnSGGA-cp -cox2 atp1 rrn26 trnMfCAU -atp9 ccmFN1 -nad1 -cox3 trnGGCC ccmFC atp8 nad7 rps4 nad2 -ccmC -nad2 -trnYGUA -trnNGUU-cp cox1 nad1 trnSUGA -nad6 -nad4 -tatC -rpl2 -trnCCGA -trnPUGG-cp -trnEUUC trnLCAA-cp trnWCCA-cp trnSGCU trnHGUG-cp nad5 -nad9 ccmFN2 trnQUUG -atp6 -trnMCAU-cp -atp4 -nad4L -nad5 -rps7 -trnICAU nad1 nad5 -rrn5 -rrn18 -rps12 -nad3 -ccmB trnDGUC-cp …
>Raphanus_sativus
-nad9 ccmFN2 trnQUUG -atp6 -trnMCAU-cp -atp4 -nad4L -nad5 -nad1 trnICAU rps7 atp9 -ccmB trnDGUC-cp trnKUUU rps3 rpl16 rpl5 rps14 cob trnSGGA-cp -cox2 -ccmFC -trnGGCC cox3 nad1 -ccmFN1 atp9 nad5 -rrn5 -rrn18 -rps12 -nad3 -trnMfCAU -rrn26 -atp1 trnMfCAU atp8 nad7 rps4 nad2 -ccmC -nad2 -trnYGUA -trnNGUU-cp cox1 nad1 trnSUGA -nad6 -nad4 -tatC -rpl2 -trnCGCA -trnPUGG -trnEUUC trnWCCA-cp trnSGCU trnHGU…
>Arabidopsis_thaliana
-nad2 -rps4 trnSGCU trnYGUA trnPUGG trnCGCA trnNGUU-cp trnYGUA atp6 trnSUGA -trnICAU nad7 rpl2 nad4 -nad4L -trnKUUU cox3 trnSGCU trnYGUA trnEUUC -ccmFN1 -ccmC -trnWCCA-cp -trnQUUG -ccmFN2 -rps12 trnDGUC-cp atp9 -trnSUGA -atp6 -atp1 rps7 -nad2 trnMCAU-cp -cox1 -trnHGUG-cp -rrn5 -rrn18 -rrn26 -nad9 -rpl16 -rps3 -trnKUUU ccmB -cox2 -ccmFC -trnGGCC rpl5 cob trnSGGA-cp trnMfCAU -nad6)
>Carica_papaya
cox2 -ccmFC nad1 rps19 ccmC -atp1 nad5 -nad6 -rps4 -nad2 -sdh3 -atp6 trnSGGA-cp rps7 rps13 nad1 trnSGCU trnFGAA trnPUGG-cp trnMfCAU -nad7 -trnKUUU ccmB -cox1 -rps10 -rrn5 -rrn18 trnMCAU-cp trnGGCC trnQUUG -ccmFN nad3 rps12 -nad2 -trnYGUA -trnNGUU-cp -trnCGCA rpl2 rps3 rpl16 -trnICAU -atp4 -nad4L atp8 cox3 sdh4 -cob -rps14 -rpl5 -nad5 -nad4 trnDGUC-cp -trnEUUC trnHGUG-cp nad1 -trnLCAA-cp -trnWCCA-…
>Boea_hygrometrica
rps13 nad1 atp6 -nad2 -trnYGUA -trnNGUU-cp -trnCGCA nad5 -cob -trnTUGU -atp4 -nad4L -trnFGAA -trnSGGA-cp -trnDGUC-cp nad4 -trnLCAA -ccmC trnMCAU trnHGUG-cp trnEUUC trnSGCU trnFGAA-cp trnPUGG-cp -nad2 -atp9 -ccmB trnKUUU -nad1 -trnRACG -rrn5 -cox3 -atp8 -rrn18 atp1 -trnVGAC-cp rps7 -rpl16 -rps3 -rps4 -trnWCCA-cp -nad9 -trnMCAU -rrn26 ccmFN -ccmFC -trnMCAU -trnMCAU-.cp -trnMCAU nad3 rps12 trnGGCC t…
>Mimulus_guttatus
nad1 -nad5 -atp9 sdh3 nad2 -sdh4 -cox3 -atp8 nad5 -nad1 -tatC trnSUGA trnTUGU -nad5 -cob -rps14 -rpl5 cox2 trnMCAU ccmB -rpl10 -nad6 -trnICAU -trnMfCAU -rrn26 -nad2 -trnYGUA -trnNGUU-cp -trnCGCA -nad1 -rps13 atp6 -trnSGGA-cp -trnDGUC-cp nad9 trnLGAG trnWCCA-cp -cox1 -rps10 -ccmFC nad4 -nad7 -atp4 -nad4L -rpl2 rps4 rps3 rpl16 -trnLCAA -ccmC rps12 -trnHGUG-cp trnEUUC trnSGCU trnPUGG-cp -trnLUAA -rr…
>Nicotiana_tabacum
-trnICAU -ccmC -atp6 -nad1 -cob -rps14 -rpl5 trnMfCAU rrn26 -nad2 -sdh3 nad3 rps12 trnSUGA rrn18 rrn5 -nad4L trnICAU -ccmFN -cox1 -rps10 -nad1 -rps13 -atp9 rps19 rps3 rpl16 cox2 -trnDGUC nad5 -trnSGGA-cp -trnDGUC-cp nad4 nad5 trnCGCA trnNGUU-cp trnYGUA nad2 -nad5 -trnQUUG -trnGGCC trnEUUC-cp cox3 atp1 trnMCAU-cp -nad2 -sdh3 nad3 nad1 ccmFC -nad6 -rps4 -trnPUGG -trnFGAA -trnSGCU -trnEUUC trnHGUG-c…
>Zea_luxurians
atp6 -rpl16 -rps3 ccmC -nad1 trnNGUU-cp -trnDGUC trnICAU -trnEUUC trnPUGG nad1 -nad2 -trnMCAU -trnYGUA -nad9 -ccmFC trnKUUU nad4L trnPUGG-cp ccmB trnHGUG-cp -trnMCAU-cp trnQUUG ccmFN rps1 nad1 nad5 atp8 -rps2 cob trnMfCAU rps13 nad1 atp1 -nad5 trnSGCU nad3 rps12 nad5 trnCGCA-cp -nad7 nad2 -atp9 cox3 -rps7 rrn18 rrn5 cox1 -trnSUGA -rrn26 trnFGAA-cp -cox2 -rps4 tatC -nad4 atp4 nad6)
>Zea_perennis
atp6 -nad1 -rps13 -trnMfCAU -cob trnSUGA -cox1 -rrn5 -rrn18 rps2 -atp8 -nad5 -nad1 -rps1 -ccmFN -trnQUUG nad4L trnPUGG ccmB trnHUGU-cp -trnMCAU-cp -rrn26 -atp1 nad5 trnSGCU nad3 rps12 nad5 trnCGCA-cp cox2 trnFGAA-cp trnNGUU-cp -trnDGUC trnICAU -trnEUUC trnPUGG-cp nad1 -trnVGAC-cp trnLCAA-cp -nad7 -rpl16 -rps3 ccmC -nad1 -trnMCAU-cp -trnYGUA -nad9 -ccmFC trnKUUU nad4 -tatC rps4 rps7 -cox3 atp9 atp…
>Tripsacum_dactyloides
-rpl16 -rps3 -ccmC -nad1 -rps13 -trnMfCAU -cob -nad6 -atp1 -tatC -atp4 -nad2 -trnMCAU-cp -trnYGUA -nad9 -ccmFC trnPUGG-cp trnWCCA-cp ccmB trnHGUG-cp atp6 -trnEUUG trnQUUG ccmFN rps1 nad1 rps4 cox2 nad2 nad7 atp1 nad5 trnPUGG atp8 -nad4L -trnFGAA-cp atp9 -cox3 -nad1 rps2 nad5 -nad1 -trnSUGA rrn26 rps7 trnSGCU nad3 rps12 nad5 trnCGCA-cp -cox1 -rrn5 -rrn18 -nad4 trnNGUU-cp -trnDGUC trnICAU -trnKUUU)
>Sorghum_bicolor
-atp1 -nad1 -trnYGUA -nad9 -trnFGAA-cp trnSGCU nad3 rps12 rps2 trnSGGA-cp -trnICAU trnDGUC -trnNGUU-cp cox3 -trnSUGA -rps13 -tatC -nad5 -nad1 -rps1 -ccmFN nad6 -nad7 -rps7 -cob -trnKUUU ccmC rrn26 atp8 rrn18 rrn5 trnMCAU-cp nad2 -trnCGCA-cp -rps4 -cox1 nad5 -trnQUUG trnEUUC nad4L trnPUGG-cp trnWCCA-cp ccmB trnPUGG nad1 atp4 trnHGUG-cp -cox2 -atp6 -nad4 trnMfCAU atp9 -rpl16 -rps3 nad5 ccmFC -nad2 …
>Aegilops_speltoides
nad2 -trnYGUA -nad9 rps2 -trnDGUC -cox2 -rpl16 -rps3 -rrn5 -rrn18 trnMfCAU nad5 nad1 nad6 rps4 -nad1 -rps13 -atp6 -trnWCCA-cp -trnKUUU trnMCAU-cp trnICAU trnDGUC -trnNGUU-cp nad4L -nad7 -trnSUGA -nad5 -nad1 -matR -rps1 -ccmFN -rrn5 -rrn18 trnMfCAU -ccmC -nad4 -trnPUGG -nad5 -cox1 -rps7 -trnMfCAU rrn18 rrn5 trnPUGG nad1 tatC trnKUUU nad2 trnSGGA-cp trnFGAA-cp trnSGCU nad3 rps12 atp8 rpl5 cox3 trnE…
>Triticum_aestivum
atp1 atp9 -nad1 -rps13 -atp6 -trnEUUC -cox3 -rpl5 -nad5 -nad1 -rps1 -ccmFN -rrn5 -rrn18 -trnMfCAU -cob -atp6 -rpl16 -nad2 -rps3 trnCGCA-cp ccmFC nad5 -nad2 trnPUGG nad4 -rrn26 trnQUUG trnKUUU -ccmB trnQUUG -atp4 -trnYGUA -nad9 rps2 -trnDGUC -cox2 -nad2 -atp8 cox1 -rrn26 trnQUUG trnKUUU -rps4 -nad6 -nad1 -rpl2 -nad5 trnMfCAU rrn18 rrn5 trnPUGG nad1 tatC -nad2 -atp8 -rps12 -nad3 -trnSGCU -rrn26 -rp…
>Oryza_rufipogon
rps3 nad3 rps12 -rps2 -trnMfCAU -atp6 -rps13 -rps4 trnSUGA atp9 rrn18 rrn5 trnPUGG-cp -cox3 trnMCAU-cp -trnHGUG-cp trnWCCA-cp -trnQUUG -rps7 -nad6 -ccmC -rrn26 -trnEUUC -trnYGUA -nad9 -trnFGAA-cp -atp1 trnRUCU-cp trnCGCA-cp -trnSGGA-cp -cox2 rpl5 -cox1 ccmFN rps1 cob -nad4L -rps19 -rpl2 -trnHGUG-cp -trnICAU trnDGUC -trnKUUU)
>Phoenix_dactylifera
atp6 rpl5 rps14 cob -trnQUUG rps7 cox1 -nad2 -trnMCAU -nad7 -trnEUUC rps13 nad1 -trnMCAU trnDGUC nad6 rrn26 trnMCAU rpl2 rps19 rps3 rpl16 -atp4 -nad4L trnKUUU -ccmFC atp1 atp9 rps1 trnCGCA-cp trnPUGG nad4 -cox3 rps2 rps4 -rps11 -ccmFN tatC -cox2 -nad5 -trnMCAU-cp -trnHGUG-cp -nad5 ccmB -nad1 nad1 trnSGGA-cp -trnTUGU nad1 nad5 atp8 -nad2 -trnYGUA -nad9 trnSUGA -trnPUGG-cp -trnFGAA-cp -trnSGCU rrn1…
>Spirodela_polyrhiza
cox1 ccmFN -nad2 -trnYGUA -nad9 -rps1 nad4 -sdh4 -cox3 -tatC -atp8 -trnSUGA nad2 nad5 -nad7 -trnEUUC -trnICAU trnDGUC -trnNGUU-cp -trnGGCC trnQUUG rps13 nad1 -rps12 -nad3 -trnKUUU -rpl10 trnSUGA rpl5 rps14 cob nad5 -trnSGGA-cp atp9 rps7 nad4L atp4 trnWCCA-cp rrn18 rrn5 ccmC -atp6 -trnHGUG-cp -nad1 rps4 -trnMfCAU -rrn26 nad6 -nad1 -ccmB -ccmFC -rps2 -trnMCAU-cp atp1 trnCGCA trnFGCU trnFGAA trnPUGG…
>Liriodendron_tulipifera
rps10 atp8 cox3 sdh4 trnNGUU-cp atp1 rps7 rps13 nad1 -nad4 rps1 trnMCAU-cp nad4L atp4 trnQUUG trnDGUC-cp -trnICAU -nad2 atp9 trnSGCU trnFGAA trnPUGG sdh3 -nad1 -ccmB -nad6 -rrn26 -trnGGCC atp6 cox2 nad6 -nad5 trnEUUC nad7 -trnSUGA trnPUGG-cp trnWCCA-cp -nad5 -nad1 -matR -nad1 cox1 -ccmFN -rps2 trnMfCAU nad9 -trnVUAC -rps11 -trnKUUU -ccmFC -cob -rps14 -rpl5 -trnICAU nad5 nad3 rps12 trnCGCA trnHGUG…
>Amborella_trichopoda
atp6 -atp8 -rps12 -nad3 nad7 nad1 -nad4L atp4 -rps11 -rpl16 -rps3 -rps19 -rpl2 -atp1 trnNGUU trnPUGG sdh3 nad4 nad6 cox2 rrn26 trnfMCAU -nad2 -rps7 atp9 ccmFN rpl5 rps14 cob nad5 -mttB nad9 -trnKUUU rps2 -nad5 nad5 rps4 ccmC -rps1 trnDGUC trnHGUG —nad2 -nad1 -matR -trnSUGA -trnWCCA trnMCAU rrn18 rrn5 nad1 ccmFC cox3 sdh4
rps10 cox1 rps13 -trnPUGG -nad1
>Nymphaea_colorata
-atp9 -rps7 rps4 -rpl10 -rps19 -nad5 trnEUUC nad7 nad4L nad6 -cox1 -rps10 rpl5 rps14 cob -trnMCAU -trnNGUU-cp -atp6 -nad1 -trnMCAU -trnYGUA -trnKUUU -atp1 -trnCGCA -trnDGUC -mttB ccmC cox3 sdh4 ccmFC -atp4 -cox2 ccmFN -nad9 -trnLCAA matR nad1 trnPUGG trnWCCA -atp8 -nad4 nad2 atp6 -trnFGAA -trnGGCC -trnfMCAU -rrn26 —trnHGUG -sdh3 —trnPUGG -rrn5 -rrn18 -nad1 -rps2 -nad1 trnQUUG -rpl16 -rps3 -rps19 …
>Cycas_taitungensis
atp1 -rps12 -nad3 -nad4L -atp6 -trnKUUU trnGGCC trnSGGA-cp -rrn5 -rrn18 -cox3 -trnMfCAU rpl5 rps14 cob -nad7 -rps1 ccmFN -trnWCCA trnNGUU trnYGUA rrn26 nad9 -trnHGUG-cp -cox1 -rps10 -nad4 ccmB -rps2 trnSUGA trnLUAG -trnMCAU-cp trnMfCAU rpl2 rps19 rps3 rpl16 -trnEUUC -nad6 -rps11 -sdh3 -trnPUGG -ccmFC -trnRCCU -trnQCUG -trnICAU ccmC trnSGCU nad1 trnCGCA trnDGUC -atp9 -atp4 -cox2 -rps13 trnMfCAU -t…
>Ginkgo_biloba
trnWCCA nad2 trnDGUC -atp9 -atp4 -cox2 -rps13 -rpl16 -rps3 -rps19 -rpl2 -cox1 -rps10 -nad9 -rrn26 trnYGUA trnFGAA atp1 -cob -rps14 -rpl5 trnSGGA trnLCAA -nad1 -matR -nad4 ccmB trnPUGG -rps2 -nad5 -trnCGCA -nad1 trnSGGA -ccmC trnKUUU atp6 -mttB -rps4 -nad7 -rps1 -rrn5 -rrn18 trnFGAA trnLCAA trnGGCC -trnMCAU -ccmFN trnWCCA -atp8 nad1 -trnLCAA nad5 trnPUGG sdh3 -nad6 -rps11 -trnEUUC -nad2 trnRACG cc…
>Welwitschia_mirabilis
ccmFN ccmB -atp9 -nad4L -rps4 -sdh4 -cox3 mttB ccmC rpl10 -rps12 -nad3 -rps3 nad4 trnEUUC -nad6 trnDGUC atp6 -atp1 -trnWCCA -trnICAU -nad1 trnQUUG -nad7 -nad5 -cox1 -cox2 -nad5 -nad2 atp4 cob -nad9 rrn26 trnfMCAU nad1 ccmFC -rrn5 -atp8 -nad1 matR trnRACG -nad2 rrn18 -cox2 -trnYGUA -nad5)
>Ophioglossum_californicum
cox2 -rpl16 -rps3 -rps19 -rpl2 -rps10 atp1 -trnCGCA atp8 trnEUUC atp9 trnPUGG nad5 nad9 nad2 rps14 atp6 rpl6 rps13 -atp4 -nad1 -cox3 -cox1 -trnMCAU -trnYGUA sdh3 -rpl5 trnVUAC sdh4 mttB trnAUGC -trnFGAA trnDGUC trnSGGA -trnRACG trnKUUU -trnSGGA trnRACG -nad4 rps11 rps12 rps7 nad3 trnHGUG trnGGCC -nad7 trnQUUG trnLCAA rrn26 trnfMCAU cob rps1 trnWCCA trnYGUA -trnRACG -trnNGUU -rps2 -rps4 -trnMCAU -…
>Psilotum_nudum
-nad7 nad1 matR -nad5 -rps11 -rps13 -rpl6 -nad4L -nad4 -trnKUUU trnSGGA rrn26 -rrn18 atp9 -ccmFN -rps2 trnGGCC trnPUGG rps10 rpl2 rps19 rps3 rpl16 mttB sdh4 trnRACG -nad6 -nad2 trnEUUC cob rps14 trnMCAU atp8 nad9 rrn26 -rrn18)
>Isoetes_engelmannii
atp9 -sdh3 -trnPUGG -atp1 -nad4L -trnKUUU -nad7 -trnGGCC trnEUUC -trnfMCAU -trnCGCA rrn5 -trnMCAU trnQUUG -trnKUUU -rpl5 trnYGUA -cox3 -trnfMCAU -trnCGCA rrn5 -atp4 -nad6 -atp8 -atp6 -trnFUUC-cp rps2 nad9 atp9 -sdh3
rrn5 -trnMCAU -cob trnQUUG -trnKUUU -nad1 trnSUGA -rps3 -tatC -trnGGCC trnEUUC -trnfMCAU -trnCGCA rrn5 -trnMCAU -cob trnQUUG -trnKUUU -nad7 -trnGGCC trnE -trnfMCAU -trnCGCA rrn5 -trnMCAU -rps4 -nad3 trnWCCA cox1 -trnICAU -rrn26 -rrn18
trnCGCA trnfMCAU -trnEUUC trnGGCC tatC rps3 -trnSUGA -trnYGUA -atp9 -nad9 -rps2 trnFGAA-cp rrn18 rrn26 trnICAU -trnWCCA nad3 rps4 trnMCAU -rrn5 trnCGCA nad4L atp1 trnPUGG sdh3 rpl5 trnKUUU -nad2 -nad4 cox2
cox1 -trnSUGA -trnYGUA trnFGAA rrn18 rrn26 trnICAU -cox1 -trnWCCA nad5 trnMAUG -rrn5 trnCGCA trnfMCAU cox3 -trnYGCA -atp9 -nad9 -rps2 trnFGAA-cp rrn18 rrn26 trnICAU cox1 -trnWCCA nad3 rps4 trnMCAU|
>Huperzia_squarrosa
nad2 trnMfCAU trnPUGG atp9 trnRACG trnGGCC -cob -atp1 -rrn26 -trnMfCAU -rrn18 -rrn5 -nad5 trnLCAA trnHGUG -rpl10 trnQUUG rps2 nad9 nad1 matR -trnMCAU -atp6 -nad3 trnWCCA -cox1 -atp4 -trnKUUU -trnSGGA -trnSGCU -trnLGAG -trnHGUG -trnLCAA -trnLUAA -rps4 trnSUGA trnLUAG -trnFGAA -cox3 -rps12 -trnEUUC trnRACG -cox2 -tatC trnRUCU trnCGCA trnICAU trnQUUG atp8 rrn5 rrn18 trnMfCAU rrn26 nad6 rps11 trnNGUU…
>Anthoceros_angustus
-rrn18 -trnMfCAU -atp9 -rps13 -trnTGGU -trnAUGC -trnDGUC -nad3 trnWCCA -atp1 -nad9 trnICAU trnKUUU -trnLUAG -trnSUGA -tatC trnYGUA -nad4L -sdh4 -trnPUGG rrn26 -nad1 —cox1 -atp4 trnCGCA -trnFGAA -trnQUUG rpl10 -trnHGUG -trnLCAA -trnLUAA nad5 nad4 nad2 -trnGGCC trnEUUC -atp6 nad6 cox2 cox3 cob -rrn5 -trnMCAU)
>Nothoceros_aenigmaticus
-rrn18 -trnMfCAU trnPUGG sdh3 sdh4 nad4L -trnYGUA tatC -rrn26 -atp9 -rps13 -rps14 -trnTGGU -trnAUGC -trnDGUC -nad3 trnWCCA -atp1 -nad9 trnIUAU trnKUUU -nad1 -cox1 -atp4 trnCGCA -trnFGAA -trnQUUG rpl10 -trnHGUG -trnLCAA -trnLUAA nad5 nad4 nad2 -trnGGCC trnEUUC -atp6 nad6 cox2 cox3 cob -rrn5 -trnMCAU)
>Leiosporoceros_dussii
-rrn18 -trnMfCAU -atp9 -rps13 -rps19 -rpl2 -trnTGGU -trnAUGC -trnSGCU -trnDGUC -trnVUAC -nad3 trnWCCA -atp1 -nad9 trnICAU trnKUUU -trnLUAG -trnSUGA trnRUCU -tatC trnYGUA -nad4L -sdh4 -sdh3 -trnPUGG rrn26 -nad1 -cox1 -atp4 -nad6 atp6 -trnEUUC trnGGCC -nad2 -nad4 -nad5 trnLUAA trnLCAA trnHGUG -rpl10 trnQUUG trnFGAA -trnCGCA cox2 cox3 cob -rrn5 -trnMCAU)
>Anomodon_attenuatus
trnICAU trnKUUU -cox1 -atp4 -atp8 -rps1 trnCGCA -trnFGAA rps2 ccmB ccmC ccmFN ccmFC -trnQUUG -trnLUAG -trnSUGA trnGUCC rps4 -tatC trnRUCU trnYGUA -nad4L -sdh4 -sdh3 -trnPUGG rrn18 trnMCAU rrn5 trnMfCAU rrn26 rpl10 -trnHGUG -trnLCAA -trnLUAA nad5 nad4 nad2 -trnGGCC -trnRACG trnEUUC rps12 rps7 -atp6 nad6 cox2 cox3 nad1 cob nad9 atp1 -trnWCCA nad3 trnVUAC trnDGUC trnAUGC trnTGGU nad7 rpl2 rps19 rps3…
>Hypnum_imponens
trnICAU trnKUUU -cox1 -atp4 -atp8 -rps1 trnCGCA -trnFGAA rps2 ccmB ccmC ccmFN ccmFC -trnQUUG -trnLUAG -trnSUGA trnGUCC rps4 -tatC trnRUCU trnYGUA -nad4L -sdh4 -sdh3 -trnPUGG rrn18 trnMCAU rrn5 trnMfCAU rrn26 rpl10 -trnHGUG -trnLCAA -trnLUAA nad5 nad4 nad2 -trnGGCC -trnRACG trnEUUC rps12 rps7 -atp6 nad6 cox2 cox3 nad1 cob nad9 atp1 -trnWCCA nad3 trnVUAC trnDGUC trnAUGC trnTGGU nad7 rpl2 rps19 rps3…
>Climacium_americanum
trnICAU trnKUUU -cox1 -atp4 -atp8 -rps1 trnCGCA -trnFGAA rps2 ccmB ccmC ccmFN ccmFC -trnQUUG -trnLUAG -trnSUGA trnGUCC rps4 -tatC trnRUCU trnYGUA -nad4L -sdh4 -sdh3 -trnPUGG rrn18 trnMCAU trnMfCAU rrn5 rrn26 rpl10 -trnHGUG -trnLCAA -trnLUAA nad5 nad4 nad2 -trnGGCC -trnRACG trnEUUC rps12 rps7 -atp6 nad6 cox2 cox3 nad1 cob nad9 atp1 -trnWCCA nad3 trnVUAC trnDGUC trnAUGC trnTGGU nad7 rpl2 rps19 rps3…
>Funaria_hygrometrica
trnICAU trnKUUU -cox1 -atp4 -atp8 -rps1 trnCGCA -trnFGAA rps2 ccmB ccmC ccmFN ccmFC -trnQUUG -trnLUAG -trnSUGA trnGUCC rps4 -tatC trnRUCU trnYGUA -nad4L -sdh4 -sdh3 -trnPUGG rrn18 trnMCAU rrn5 trnMfCAU rrn26 rpl10 -trnHGUG -trnLCAA -trnLUAA nad5 nad4 nad2 -trnGGCC -trnRACG trnEUUC rps12 rps7 -atp6 nad6 cox2 cox3 nad1 cob nad9 atp1 -trnWCCA nad3 trnVUAC trnDGUC trnAUGC trnTGGU nad7 rpl2 rps19 rps3…
>Physcomitrella_patens
trnICAU trnKUUU -cox1 -atp4 -atp8 -rps1 trnCGCA -trnFGAA rps2 ccmB ccmC ccmFN ccmFC -trnQUUG -trnLUAG -trnSUGA trnGUCC rps4 -tatC trnRUCU trnYGUA -nad4L -sdh4 -sdh3 -trnPUGG rrn18 trnMCAU rrn5 trnMfCAU rrn26 rpl10 -trnHGUG -trnLCAA -trnLUAA nad5 nad4 nad2 -trnGGCC -trnRACG trnEUUC rps12 rps7 -atp6 nad6 cox2 cox3 nad1 cob nad9 atp1 -trnWCCA nad3 trnVUAC trnDGUC trnAUGC trnTGGU nad7 rpl2 rps19 rps3…
>Buxbaumia_aphylla
trnICAU trnKUUU -cox1 -atp4 -atp8 -rps1 trnCGCA -trnFGAA rps2 ccmB ccmC ccmFN ccmFC -trnQUUG -trnLUAG -trnSUGA trnGUCC rps4 -tatC trnRUCU trnYGUA -nad4L -sdh4 -sdh3 -trnPUGG rrn18 trnMCAU rrn5 trnMfCAU rrn26 rpl10 -trnHGUG -trnLCAA -trnLUAA nad5 nad4 nad2 -trnGGCC -trnRACG trnEUUC rps12 rps7 -atp6 nad6 cox2 cox3 nad1 cob nad9 atp1 -trnWCCA nad3 trnVUAC trnDGUC trnAUGC trnTGGU rpl2 rps19 rps3 rpl1…
>Atrichum_angustatum
trnICAU trnKUUU -cox1 -atp4 -atp8 -rps1 trnCGCA -trnFGAA rps2 ccmB ccmC ccmFN ccmFC -trnQUUG -trnLUAG -trnSUGA trnGUCC rps4 -tatC trnRUCU trnYGUA -nad4L -sdh4 -sdh3 -trnPUGG rrn18 trnMCAU rrn5 trnMfCAU rrn26 rpl10 -trnHGUG -trnLCAA -trnLUAA nad5 nad4 nad2 -trnGGCC -trnRACG trnEUUC rps12 rps7 -atp6 nad6 cox2 cox3 nad1 cob nad9 atp1 -trnWCCA nad3 trnVUAC trnDGUC trnAUGC trnTGGU nad7 rpl2 rps19 rps3…
>Tetraphis_pellucida
trnICAU trnKUUU -cox1 -atp4 -atp8 -rps1 trnCGCA -trnFGAA rps2 ccmB ccmC ccmFN ccmFC -trnQUUG -trnLUAG -trnSUGA trnGUCC rps4 -tatC trnRUCU trnYGUA -nad4L -sdh4 -sdh3 -trnPUGG rrn18 trnMCAU rrn5 trnMfCAU rrn26 rpl10 -trnHGUG -trnLCAA -trnLUAA nad5 nad4 nad2 -trnGGCC -trnRACG trnEUUC rps12 rps7 -atp6 nad6 cox2 cox3 nad1 cob nad9 atp1 -trnWCCA nad3 trnVUAC trnDGUC trnAUGC trnTGGU rpl2 rps19 rps3 rpl1…
>Sphagnum_palustre
trnICAU trnKUUU -cox1 -atp4 -atp8 -rps1 trnCGCA -trnFGAA rps2 ccmB ccmC ccmFN ccmFC -trnQUUG -trnLUAG -trnSUGA trnGUCC rps4 -tatC trnRUCU trnYGUA -nad4L -sdh4 -sdh3 -trnPUGG rrn18 trnMCAU rrn5 trnMfCAU rrn26 rpl10 -trnHGUG -trnLCAA -trnLUAA nad5 nad4 nad2 -trnGGCC -trnRACG trnEUUC rps12 rps7 -atp6 nad6 cox2 cox3 nad1 cob nad9 atp1 -trnWCCA nad3 trnVUAC trnDGUC trnAUGC trnTGGU nad7 rpl2 rps19 rps3…
>Bazzania_japonica
-trnLUAA nad5 nad4 nad2 trnRUCU trnYGUA trnRACG trnGGCC trnEUUC rps12 rps7 atp6 nad6 trnNGUU trnPUGG sdh3 -trnWCCA nad3 trnVUAC trnDGUC trnSGCU trnAUGC nad7 rps10 rpl2 rps19 rps3 rpl16 rpl5 rps14 rps8 rpl6 rps13 rps11 rps1 atp8 sdh4 nad4L -trnYGUA -trnRUCU tatC cox2 cox3 nad1 cob rtl nad9 atp1 -cox1 -atp4 -trnMfCAU -rrn26 -rrn5 -trnMCAU -rrn18 -rps4 -trnGUCC trnSUGA -trnLUAG -trnKUUU -trnICAU -at…
>Bazzania_tridens
-trnLUAA nad5 nad4 nad2 trnRUCU trnYGUA trnRACG trnGGCC trnEUUC rps12 rps7 atp6 nad6 trnNGUU trnPUGG sdh3 -trnWCCA nad3 trnVUAC trnDGUC trnSGCU trnAUGC nad7 rps10 rpl2 rps19 rps3 rpl16 rpl5 rps14 rps8 rpl6 rps13 rps11 rps1 atp8 sdh4 nad4L -trnYGUA -trnRUCU tatC cox2 cox3 nad1 cob rtl nad9 atp1 -cox1 -atp4 -trnMfCAU -rrn26 -rrn5 -trnMCAU -rrn18 -rps4 -trnGUCC trnSUGA -trnLUAG -trnKUUU -trnICAU -at…
>Lepidozia_trichodes
-trnLUAA nad5 nad4 nad2 trnRUCU trnYGUA trnRACG trnGGCC trnEUUC rps12 rps7 atp6 nad6 trnNGUU trnPUGG sdh3 -trnWCCA nad3 trnVUAC trnDGUC trnSGCU trnAUGC nad7 rps10 rpl2 rps19 rps3 rpl16 rpl5 rps14 rps8 rpl6 rps13 rps11 rps1 atp8 sdh4 nad4L -trnYGUA -trnRUCU tatC cox2 cox3 nad1 cob rtl nad9 atp1 -cox1 -atp4 -trnMfCAU -rrn26 -rrn5 -trnMCAU -rrn18 -rps4 -trnGUCC trnSUGA -trnLUAG -trnKUUU -trnICAU -at…
>Trichocolea_tomentella
-trnLUAA nad5 nad4 nad2 trnRUCU trnYGUA trnRACG trnGGCC trnEUUC rps12 rps7 atp6 nad6 trnNGUU trnPUGG sdh3 -trnWCCA nad3 trnVUAC trnDGUC trnSGCU trnAUGC nad7 rps10 rpl2 rps19 rps3 rpl16 rpl5 rps14 rps8 rpl6 rps13 rps11 rps1 atp8 sdh4 nad4L -trnYGUA -trnRUCU tatC cox2 cox3 nad1 cob rtl nad9 atp1 -cox1 -atp4 -trnMfCAU -rrn26 -rrn5 -trnMCAU -rrn18 -rps4 -trnGUCC trnSUGA -trnLUAG -trnKUUU -trnICAU -at…
>Heteroscyphus_zollingeri
-trnLUAA nad5 nad4 nad2 trnRUCU trnYGUA trnRACG trnGGCC trnEUUC rps12 rps7 atp6 nad6 trnNGUU trnPUGG sdh3 -trnWCCA nad3 trnVUAC trnDGUC trnSGCU trnAUGC rps10 rpl2 rps19 rps3 rpl16 rpl5 rps14 rps8 rpl6 rps13 rps11 rps1 atp8 sdh4 nad4L -trnYGUA -trnRUCU tatC cox2 cox3 nad1 cob rtl nad9 atp1 -cox1 -atp4 -trnMfCAU -rrn26 -trnMfCAU -rrn5 -trnMCAU -rrn18 -rps4 -trnGUCC trnSUGA -trnLUAG -trnKUUU -trnICA…
>Plagiochila_subtropica
-trnLUAA nad5 nad4 nad2 trnRUCU trnYGUA trnRACG trnGGCC trnEUUC rps12 rps7 atp6 nad6 trnNGUU trnPUGG sdh3 -trnWCCA nad3 trnVUAC trnDGUC trnSGCU trnAUGC nad7 rps10 rpl2 rps19 rps3 rpl16 rpl5 rps14 rps8 rpl6 rps13 rps11 rps1 atp8 sdh4 nad4L -trnYGUA -trnRUCU tatC cox2 cox3 nad1 cob rtl nad9 atp1 -cox1 -atp4 -trnMfCAU -rrn26 -rrn5 -trnMCAU -rrn18 -rps4 -trnGUCC trnSUGA -trnLUAG -trnKUUU -trnICAU -at…
>Herbertus_ramosus
-trnLUAA nad5 nad4 nad2 trnRUCU trnYGUA trnRACG trnGGCC trnEUUC rps12 rps7 atp6 nad6 trnNGUU trnPUGG sdh3 -trnWCCA nad3 trnVUAC trnDGUC trnSGCU trnAUGC nad7 rps10 rpl2 rps19 rps3 rpl16 rpl5 rps14 rps8 rpl6 rps13 rps11 rps1 atp8 sdh4 nad4L -trnYGUA -trnRUCU tatC cox2 cox3 nad1 cob rtl nad9 atp1 -cox1 -atp4 -trnMfCAU -rrn26 -rrn5 -trnMCAU -rrn18 -rps4 -trnGUCC trnSUGA -trnLUAG -trnKUUU -trnICAU -at…
>Calypogeia_neogaea
-trnLUAA nad5 nad4 nad2 trnRUCU trnYGUA trnRACG trnGGCC trnEUUC rps12 rps7 atp6 nad6 trnNGUU trnPUGG sdh3 -trnWCCA nad3 trnVUAC trnDGUC trnSGCU trnAUGC nad7 rps10 rpl2 rps19 rps3 rpl16 rpl5 rps14 rps8 rpl6 rps13 rps11 rps1 atp8 sdh4 nad4L -trnYGUA -trnRUCU tatC cox2 cox3 nad1 cob rtl nad9 atp1 -cox1 -atp4 -trnMfCAU -rrn26 -rrn5 -trnMCAU -rrn18 -rps4 -trnGUCC trnSUGA -trnLUAG -trnKUUU -trnICAU -at…
>Calypogeia_suecica
-trnLUAA nad5 nad4 nad2 trnRUCU trnYGUA trnRACG trnGGCC trnEUUC rps12 rps7 atp6 nad6 trnNGUU trnPUGG sdh3 -trnWCCA nad3 trnVUAC trnDGUC trnSGCU trnAUGC nad7 rps10 rpl2 rps19 rps3 rpl16 rpl5 rps14 rps8 rpl6 rps13 rps11 rps1 atp8 sdh4 nad4L -trnYGUA -trnRUCU tatC cox2 cox3 nad1 cob rtl nad9 atp1 -cox1 -atp4 -trnMfCAU -rrn26 -rrn5 -trnMCAU -rrn18 -rps4 -trnGUCC trnSUGA -trnLUAG -trnKUUU -trnICAU -at…
>Calypogeia_integristipula
-trnLUAA nad5 nad4 nad2 trnRUCU trnYGUA trnRACG trnGGCC trnEUUC rps12 rps7 atp6 nad6 trnNGUU trnPUGG sdh3 -trnWCCA nad3 trnVUAC trnDGUC trnSGCU trnAUGC nad7 rps10 rpl2 rps19 rps3 rpl16 rpl5 rps14 rps8 rpl6 rps13 rps11 rps1 atp8 sdh4 nad4L -trnYGUA -trnRUCU tatC cox2 cox3 nad1 cob rtl nad9 atp1 -cox1 -atp4 -trnMfCAU -rrn26 -rrn5 -trnMCAU -rrn18 -rps4 -trnGUCC trnSUGA -trnLUAG -trnKUUU -trnICAU -at…
>Calypogeia_arguta
-trnLUAA nad5 nad4 nad2 trnRUCU trnYGUA trnRACG trnGGCC trnEUUC rps12 rps7 atp6 nad6 trnNGUU trnPUGG sdh3 -trnWCCA nad3 trnVUAC trnDGUC trnSGCU trnAUGC nad7 rps10 rpl2 rps19 rps3 rpl16 rpl5 rps14 rps8 rpl6 rps13 rps11 rps1 atp8 sdh4 nad4L -trnYGUA -trnRUCU tatC cox2 cox3 nad1 cob rtl nad9 atp1 -cox1 -atp4 -trnMfCAU -rrn26 -rrn5 -trnMCAU -rrn18 -rps4 -trnGUCC trnSUGA -trnLUAG -trnKUUU -trnICAU -at…
>Metacalypogeia_alternifolia
-trnLUAA nad5 nad4 nad2 trnRUCU trnYGUA trnRACG trnGGCC trnEUUC rps12 rps7 atp6 nad6 trnNGUU trnPUGG sdh3 -trnWCCA nad3 trnVUAC trnDGUC trnSGCU trnAUGC nad7 rps10 rpl2 rps19 rps3 rpl16 rpl5 rps14 rps8 rpl6 rps13 rps11 rps1 atp8 sdh4 nad4L -trnYGUA -trnRUCU tatC cox2 cox3 nad1 cob rtl nad9 atp1 -cox1 -atp4 -trnMfCAU -rrn26 -rrn5 -trnMCAU -rrn18 -rps4 -trnGUCC trnSUGA -trnLUAG -trnKUUU -trnICAU -at…
>Gymnomitrion_concinnatum
-trnLUAA nad5 nad4 nad2 -trnWCCA nad3 trnVUAC trnDGUC trnSGCU trnAUGC nad7 rps10 rpl2 rps19 rps3 rpl16 rpl5 rps14 rps8 rpl6 rps13 rps11 rps1 atp8 sdh4 nad4L -trnYGUA -trnRUCU -sdh3 -trnPUGG -trnNGUU -nad6 -atp6 -rps7 -rps12-trnEUUC -trnGGCC -trnRACG -trnYGUA -trnRUCU tatC cox2 cox3 nad1 cob rtl nad9 atp1 -cox1 -atp4 -trnMfCAU -rrn26 -rrn5 -trnMCAU -rrn18 -rps4 -trnGUCC trnSUGA -trnLUAG -trnKUUU -…
>Scapania_ornithopodioides
-trnLUAA nad5 nad4 nad2 trnRUCU trnYGUA trnRACG trnGGCC trnEUUC rps12 rps7 atp6 nad6 trnNGUU trnPUGG sdh3 -trnWCCA nad3 trnVUAC trnDGUC trnSGCU trnAUGC nad7 rps10 rpl2 rps19 rps3 rpl16 rpl5 rps14 rps8 rpl6 rps13 rps11 rps1 atp8 sdh4 nad4L -trnYGUA -trnRUCU tatC cox2 cox3 nad1 cob rtl nad9 atp1 -cox1 -atp4 -trnMfCAU -rrn26 -rrn5 -trnMCAU -rrn18 -rps4 -trnGUCC trnSUGA -trnLUAG -trnKUUU -trnICAU -at…
>Tritomaria_quinquedentata
-trnLUAA nad5 nad4 nad2 trnRUCU trnYGUA trnRACG trnGGCC trnEUUC rps12 rps7 atp6 nad6 trnNGUU trnPUGG sdh3 -trnWCCA nad3 trnVUAC trnDGUC trnSGCU trnAUGC rps10 rpl2 rps19 rps3 rpl16 rpl5 rps14 rps8 rpl6 rps13 rps11 rps1 atp8 sdh4 nad4L -trnYGUA -trnRUCU tatC cox2 cox3 nad1 cob rtl nad9 atp1 -cox1 -atp4 -trnMfCAU -rrn26 -trnMfCAU -rrn5 -trnMCAU -rrn18 -rps4 -trnGUCC trnSUGA -trnLUAG -trnKUUU -trnICA…
>Plicanthus_hirtellus
-trnLUAA nad5 nad4 nad2 trnRUCU trnYGUA trnRACG trnGGCC trnEUUC rps12 rps7 atp6 nad6 trnNGUU trnPUGG sdh3 -trnWCCA nad3 trnVUAC trnDGUC trnSGCU trnAUGC nad7 rps10 rpl2 rps19 rps3 rpl16 rpl5 rps14 rps8 rpl6 rps13 rps11 rps1 atp8 sdh4 nad4L -trnYGUA -trnRUCU tatC cox2 cox3 nad1 cob rtl nad9 atp1 -cox1 -atp4 -trnMfCAU -rrn26 -rrn5 -trnMCAU -rrn18 -rps4 -trnGUCC trnSUGA -trnLUAG -trnKUUU -trnICAU -at…
>Nowellia_curvifolia
-trnLUAA nad5 nad4 nad2 trnRUCU trnYGUA trnRACG trnGGCC trnEUUC rps12 rps7 atp6 nad6 trnNGUU trnPUGG sdh3 -trnWCCA nad3 trnVUAC trnDGUC trnSGCU trnAUGC nad7 rps10 rpl2 rps19 rps3 rpl16 rpl5 rps14 rps8 rpl6 rps13 rps11 rps1 atp8 sdh4 nad4L -trnYGUA -trnRUCU tatC cox2 cox3 nad1 cob rtl nad9 atp1 -cox1 -atp4 -trnMfCAU -rrn26 -rrn5 -trnMCAU -rrn18 -rps4 -trnGUCC trnSUGA -trnLUAG -trnKUUU -trnICAU -at…
>Odontoschisma_grosseverrucosum
-trnLUAA nad5 nad4 nad2 trnRUCU trnYGUA trnRACG trnGGCC trnEUUC rps12 rps7 atp6 nad6 trnNGUU trnPUGG sdh3 -trnWCCA nad3 trnVUAC trnDGUC trnSGCU trnAUGC nad7 rps10 rpl2 rps19 rps3 rpl16 rpl5 rps14 rps8 rpl6 rps13 rps11 rps1 atp8 sdh4 nad4L -trnYGUA -trnRUCU tatC cox2 cox3 nad1 cob rtl nad9 atp1 -cox1 -atp4 -trnMfCAU -rrn26 -rrn5 -trnMCAU -rrn18 -rps4 -trnGUCC trnSUGA -trnLUAG -trnKUUU -trnICAU -at…
>Porella_plumosa
-trnLUAA nad5 nad4 nad2 trnRUCU trnYGUA trnRACG trnGGCC trnEUUC rps12 rps7 atp6 nad6 trnNGUU trnPUGG sdh3 -trnWCCA nad3 trnVUAC trnDGUC trnSGCU trnAUGC nad7 rps10 rpl2 rps19 rps3 rpl16 rpl5 rps14 rps8 rpl6 rps13 rps11 rps1 atp8 sdh4 nad4L -trnYGUA -trnRUCU tatC cox2 cox3 nad1 cob rtl nad9 atp1 -cox1 -atp4 -trnMfCAU -rrn26 -rrn5 -trnMCAU -rrn18 -rps4 -trnGUCC trnSUGA -trnLUAG -trnKUUU -trnICAU -at…
>Radula_japonica
-trnLUAA nad5 nad4 nad2 trnRUCU trnYGUA trnRACG trnGGCC trnEUUC rps12 rps7 atp6 nad6 trnNGUU trnPUGG sdh3 -trnWCCA nad3 trnVUAC trnDGUC trnSGCU trnAUGC nad7 rps10 rpl2 rps19 rps3 rpl16 rpl5 rps14 rps8 rpl6 rps13 rps11 rps1 atp8 sdh4 nad4L -trnYGUA -trnRUCU tatC cox2 cox3 nad1 cob rtl nad9 atp1 -cox1 -atp4 -trnMfCAU -rrn26 -rrn5 -trnMCAU -rrn18 -rps4 -trnGUCC trnSUGA -trnLUAG -trnKUUU -trnICAU -at…
>Frullania_orientalis
-trnLUAA nad5 nad4 nad2 trnRUCU trnYGUA trnRACG trnGGCC trnEUUC rps12 rps7 atp6 nad6 trnNGUU trnPUGG sdh3 -trnWCCA nad3 trnVUAC trnDGUC trnSGCU trnAUGC nad7 rps10 rpl2 rps19 rps3 rpl16 rpl5 rps14 rps8 rpl6 rps13 rps11 rps1 atp8 sdh4 nad4L -trnYGUA -trnRUCU tatC cox2 cox3 nad1 cob rtl nad9 atp1 -cox1 -atp4 -trnMfCAU -rrn26 -rrn5 -trnMCAU -rrn18 -rps4 -trnGUCC trnSUGA -trnLUAG -trnKUUU -trnICAU -at…
>Aneura_pinguis
-trnLUAA nad5 nad4 nad2 trnRUCU trnYGUA trnRACG trnGGCC trnEUUC rps12 rps7 atp6 nad6 trnNGUU trnPUGG sdh3 -trnWCCA nad3 trnVUAC trnDGUC trnSGCU trnAUGC nad7 rps10 rpl2 rps19 rps3 rpl16 rpl5 rps14 rps8 rpl6 rps13 rps11 rps1 atp8 sdh4 nad4L -trnYGUA -trnRUCU tatC cox2 cox3 nad1 cob rtl nad9 atp1 -cox1 -atp4 -trnMfCAU -rrn26 -rrn5 -trnMCAU -rrn18 -rps4 -trnGUCC trnSUGA -trnLUAG -trnKUUU -trnICAU -at…
>Riccardia_latifrons
-trnLUAA nad5 nad4 nad2 trnRUCU trnYGUA trnRACG trnGGCC trnEUUC rps12 rps7 atp6 nad6 trnNGUU trnPUGG sdh3 -trnWCCA nad3 trnVUAC trnDGUC trnSGCU trnAUGC nad7 rps10 rpl2 rps19 rps3 rpl16 rpl5 rps14 rps8 rpl6 rps13 rps11 rps1 atp8 sdh4 nad4L -trnYGUA -trnRUCU tatC cox2 cox3 nad1 cob rtl nad9 atp1 -cox1 -atp4 -trnMfCAU -rrn26 -rrn5 -trnMCAU -rrn18 -rps4 -trnGUCC trnSUGA -trnLUAG -trnKUUU -trnICAU -at…
>Riccardia_planiflora
-trnLUAA nad5 nad4 nad2 trnRUCU trnYGUA trnRACG trnGGCC trnEUUC rps12 rps7 atp6 nad6 trnNGUU trnPUGG sdh3 -trnWCCA nad3 trnVUAC trnDGUC trnSGCU trnAUGC nad7 rps10 rpl2 rps19 rps3 rpl16 rpl5 rps14 rps8 rpl6 rps13 rps11 rps1 atp8 sdh4 nad4L -trnYGUA -trnRUCU tatC cox2 cox3 nad1 cob rtl nad9 atp1 -cox1 -atp4 -trnMfCAU -rrn26 -rrn5 -trnMCAU -rrn18 -rps4 -trnGUCC trnSUGA -trnLUAG -trnKUUU -trnICAU -at…
>Metzgeria_leptoneura
-trnLUAA nad5 nad4 nad2 trnRUCU trnYGUA trnRACG trnGGCC trnEUUC rps12 rps7 atp6 nad6 trnNGUU trnPUGG sdh3 -trnWCCA nad3 trnVUAC trnDGUC trnSGCU trnAUGC nad7 rps10 rpl2 rps19 rps3 rpl16 rpl5 rps14 rps8 rpl6 rps13 rps11 rps1 atp8 sdh4 nad4L -trnYGUA -trnRUCU tatC cox2 cox3 nad1 cob rtl nad9 atp1 -cox1 -atp4 -trnMfCAU -rrn26 -rrn5 -trnMCAU -rrn18 -rps4 -trnGUCC trnSUGA -trnLUAG -trnKUUU -trnICAU -at…
>Pleurozia_purpurea
-trnLUAA nad5 nad4 nad2 trnRUCU trnYGUA trnRACG trnGGCC trnEUUC rps12 rps7 atp6 nad6 trnNGUU trnPUGG sdh3 -trnWCCA nad3 trnVUAC trnDGUC trnSGCU trnAUGC rps10 rpl2 rps19 rps3 rpl16 rpl5 rps14 rps8 rpl6 rps13 rps11 rps1 atp8 sdh4 nad4L -trnYGUA -trnRUCU tatC cox2 cox3 nad1 cob nad9 atp1 -cox1 -atp4 -trnMfCAU -rrn26 -trnMfCAU -rrn5 -trnMCAU -rrn18 -rps4 -trnGUCC trnSUGA -trnLUAG -trnKUUU -trnICAU -a…
>Fossombronia_cristula
-trnLUAA nad5 nad4 nad2 trnRUCU trnYGUA trnRACG trnGGCC trnEUUC rps12 rps7 atp6 nad6 trnNGUU trnPUGG sdh3 -trnWCCA nad3 trnVUAC trnDGUC trnSGCU trnAUGC rps10 rpl2 rps19 rps3 rpl16 rpl5 rps14 rps8 rpl6 rps13 rps11 rps1 atp8 sdh4 nad4L -trnYGUA -trnRUCU tatC cox2 cox3 nad1 cob rtl nad9 atp1 -cox1 -atp4 -trnMfCAU -rrn26 -trnMfCAU -rrn5 -trnMCAU -rrn18 -rps4 -trnGUCC trnSUGA -trnLUAG -trnKUUU -trnICA…
>Makinoa_crispata
-trnLUAA nad5 nad4 nad2 trnRUCU trnYGUA trnRACG trnGGCC trnEUUC rps12 rps7 atp6 nad6 trnNGUU trnPUGG sdh3 -trnWCCA nad3 trnVUAC trnDGUC trnSGCU trnAUGC rps10 rpl2 rps19 rps3 rpl16 rpl5 rps14 rps8 rpl6 rps13 rps11 rps1 atp8 sdh4 nad4L -trnYGUA -trnRUCU tatC cox2 cox3 nad1 cob rtl nad9 atp1 -cox1 -atp4 -trnMfCAU -rrn26 -trnMfCAU -rrn5 -trnMCAU -rrn18 -rps4 -trnGUCC trnSUGA -trnLUAG -trnKUUU -trnICA…
>Monosolenium_tenerum
-trnLUAA nad5 nad4 nad2 trnRUCU trnYGUA trnRACG trnGGCC trnEUUC rps12 rps7 atp6 nad6 trnNGUU trnPUGG sdh3 -trnWCCA nad3 trnVUAC trnDGUC trnSGCU trnAUGC rps10 rpl2 rps19 rps3 rpl16 rpl5 rps14 rps8 rpl6 rps13 rps11 rps1 atp8 sdh4 nad4L -trnYGUA -trnRUCU tatC cox2 cox3 nad1 cob rtl nad9 atp1 -cox1 -atp4 -trnMfCAU -rrn26 -trnMfCAU -rrn5 -trnMCAU -rrn18 -rps4 -trnGUCC trnSUGA -trnLUAG -trnKUUU -trnICA…
>Riccia_cavernosa
-trnLUAA nad5 nad4 nad2 trnRUCU trnYGUA trnRACG trnGGCC trnEUUC rps12 rps7 atp6 nad6 trnNGUU trnPUGG sdh3 -trnWCCA nad3 trnVUAC trnDGUC trnSGCU trnAUGC rps10 rpl2 rps19 rps3 rpl16 rpl5 rps14 rps8 rpl6 rps13 rps11 rps1 atp8 sdh4 nad4L -trnYGUA -trnRUCU tatC cox2 cox3 nad1 cob rtl nad9 atp1 -cox1 -atp4 -trnMfCAU -rrn26 -trnMfCAU -rrn5 -trnMCAU -rrn18 -rps4 -trnGUCC trnSUGA -trnLUAG -trnKUUU -trnICA…
>Conocephalum_conicum
-trnLUAA nad5 nad4 nad2 trnRUCU trnYGUA trnRACG trnGGCC trnEUUC rps12 rps7 atp6 nad6 trnNGUU trnPUGG sdh3 -trnWCCA nad3 trnVUAC trnDGUC trnSGCU trnAUGC rps10 rpl2 rps19 rps3 rpl16 rpl5 rps14 rps8 rpl6 rps13 rps11 rps1 atp8 sdh4 nad4L -trnYGUA -trnRUCU tatC cox2 cox3 nad1 cob rtl nad9 atp1 -cox1 -atp4 -trnMfCAU -rrn26 -trnMfCAU -rrn5 -trnMCAU -rrn18 -rps4 -trnGUCC trnSUGA -trnLUAG -trnKUUU -trnICA…
>Dumortiera_hirsuta
-trnLUAA nad5 nad4 nad2 trnRUCU trnYGUA trnRACG trnGGCC trnEUUC rps12 rps7 atp6 nad6 trnNGUU trnPUGG sdh3 -trnWCCA nad3 trnVUAC trnDGUC trnSGCU trnAUGC rps10 rpl2 rps19 rps3 rpl16 rpl5 rps14 rps8 rpl6 rps13 rps11 rps1 atp8 sdh4 nad4L -trnYGUA -trnRUCU tatC cox2 cox3 nad1 cob rtl nad9 atp1 -cox1 -atp4 -trnMfCAU -rrn26 -trnMfCAU -rrn5 -trnMCAU -rrn18 -rps4 -trnGUCC trnSUGA -trnLUAG -trnKUUU -trnICA…
>Marchantia_paleacea
-trnLUAA nad5 nad4 nad2 trnRUCU trnYGUA trnRACG trnGGCC trnEUUC rps12 rps7 atp6 nad6 trnNGUU trnPUGG sdh3 -trnWCCA nad3 trnVUAC trnDGUC trnSGCU trnAUGC -trnTGGU rps10 rpl2 rps19 rps3 rpl16 rpl5 rps14 rps8 rpl6 rps13 rps11 rps1 atp8 sdh4 nad4L -trnYGUA -trnRUCG tatC cox2 cox3 nad1 cob rtl nad9 atp1 -cox1 -atp4 -trnMfCAU -rrn26 -trnMfCAU -rrn5 -trnMCAU -rrn18 -rps4 -trnGUCC trnSUGA -trnLUAG -trnKUU…
>Marchantia_polymorpha
-trnLUAA nad5 nad4 nad2 trnRUCU trnYGUA trnRACG trnGGCC trnEUUC rps12 rps7 atp6 nad6 trnNGUU trnPUGG sdh3 -trnWCCA nad3 trnVUAC trnDGUC trnSGCU trnAUGC -trnTGGU rps10 rpl2 rps19 rps3 rpl16 rpl5 rps14 rps8 rpl6 rps13 rps11 rps1 atp8 sdh4 nad4L -trnYGUA -trnRUCG tatC cox2 cox3 nad1 cob rtl nad9 atp1 -cox1 -atp4 -trnMfCAU -rrn26 -trnMfCAU -rrn5 -trnMCAU -rrn18 -rps4 -trnGUCC trnSUGA -trnLUAG -trnKUU…
>Blasia_pusilla
-trnLUAA nad5 nad4 nad2 trnRUCU trnYGUA trnRACG trnGGCC trnEUUC rps12 rps7 atp6 nad6 trnNGUU trnPUGG sdh3 -trnWCCA nad3 trnVUAC trnDGUC trnSGCU trnAUGC rps10 rpl2 rps19 rps3 rpl16 rpl5 rps14 rps8 rpl6 rps13 rps11 rps1 atp8 sdh4 nad4L -trnYGUA -trnRUCU tatC cox2 cox3 nad1 cob rtl nad9 atp1 -cox1 -atp4 -trnMfCAU -rrn26 -trnMfCAU -rrn5 -trnMCAU -rrn18 -rps4 -trnGUCC trnSUGA -trnLUAG -trnKUUU -trnICA…
>Haplomitrium_mnioides
-trnLUAA nad5 nad4 nad2 trnRUCU trnYGUA trnRACG trnGGCC trnEUUC rps12 rps7 atp6 nad6 trnNGUU trnPUGG sdh3 -trnWCCA nad3 trnVUAC trnDGUC trnSGCU trnAUGC nad7 rps10 rpl2 rps19 rps3 rpl16 rpl5 rps14 rps8 rpl6 rps13 rps11 rps1 atp8 sdh4 nad4L -trnYGUA -trnRUCU tatC cox2 cox3 nad1 cob rtl nad9 atp1 -cox1 -atp4 -trnMfCAU -rrn26 -trnMfCAU -rrn5 -trnMCAU -rrn18 -rps4 -trnGUCC trnSUGA -trnLUAG -trnKUUU -t…
>Treubia_lacunosa
-trnLUAA nad5 nad4 nad2 trnRUCU trnYGUA trnRACG trnGGCC trnEUUC rps12 rps7 atp6 nad6 trnNGUU trnPUGG sdh3 -trnWCCA nad3 trnVUAC trnDGUC trnSGCU trnAUGC nad7 rps10 rpl2 rps19 rps3 rpl16 rpl5 rps14 rps8 rpl6 rps13 rps11 rps1 atp8 sdh4 nad4L -trnYGUA -trnRUCU tatC cox2 cox3 nad1 cob rtl nad9 atp1 -cox1 -atp4 -rrn26 -trnMfCAU -rrn5 -trnMCAU -rrn18 -rps4 -trnGUCC trnSUGA -trnLUAG -trnKUUU -trnICAU -at…
>Chara_vulgaris
rrn26 nad4L -trnYGUA -trnRUCU -rps4 -trnGUCC trnSUGA tatC -trnLUAG -trnKUUU -trnIcau -atp9 -rps11 -rpl6 -rps14 -rpl5 -rpl14 -rpl16 -rps3 -rps19 -rpl2 -rps10 -nad7 -trnTGGU -trnAUGC -trnSGCU -trnDGUC -trnVUAC -nad3 trnWCCA -trnMCAU -atp1 -nad9 rpl10 -trnHGUG -trnLUAA nad5 nad4 nad2 -rps7 -rps12 -trnEUUC trnRACG trnIGAU trnGGCC -atp6 nad6 trnNGUU cox2 cox3 -nad1 -cob trnQUUG -ccmF -ccmC -ccmB -rps2…
>Nitella_hyalina
rrn26 nad4L -trnYGUA -trnRUCU -rps4 -trnGUCC trnSUGA tatC -trnLUAG -trnKUUU -trnIcau -atp9 -rps11 -rpl6 -rps14 -rpl5 -rpl14 -rpl16 -rps3 -rps19 -rpl2 -rps10 -nad7 -trnTGGU -trnAUGC -trnSGCU -trnDGUC -trnVUAC -nad3 trnWCCA -trnMCAU -atp1 -nad9 rpl10 -trnHGUG -trnLCAA -trnLUAA nad5 nad4 nad2 -rps7 -rps12 -trnEUUC trnRACG trnIGAU trnGGCC -atp6 nad6 trnNGUU cox2 cox3 -nad1 -cob trnQUUG -ccmF -ccmC -c…
