# Supplementary material for: Mitochondrial genomes of the early land plant lineage liverworts (Marchantiophyta): conserved genome structure, and ongoing low frequency recombination
Source: BMC Genomics. 2019 Dec 9;20:953. doi: 10.1186/s12864-019-6365-y (PMC6902596; doi:10.1186/s12864-019-6365-y)
Supplement: Supplementary file 9 — Additional file 9: Table S4. Distribution of repeat sizes among liverwort mitochondrial genomes. [file 12864_2019_6365_MOESM9_ESM.xlsx]

## Sheet: Table S4
Table S4. Distribution of repeat sizes among liverwort mitochondrial genomes.
Species	Accession_no	Total_length	# repeats	AvgSize	AvgCopyNum	50	100	150	200	250	300	350	400	450	500	550	600	650	700	750	800	850
Aneura pinguis	NC_026901	165603	9	202.3	2	1	4	0	1	1	0	2	0	0	0	0	0	0	0	0	0	0
Aneura pinguis	KR817582	165005	9	189	2.7	4	2	0	2	2	1	1	0	0	0	0	0	0	0	0	0	0
Aneura pinguis	KU140427	164047	8	185.9	2.5	2	2	1	1	2	0	2	0	0	0	0	0	0	0	0	0	0
Aneura pinguis	KY242386	164699	9	188.8	2.4	1	3	1	3	2	0	1	0	0	0	0	0	0	0	0	0	0
Aneura pinguis	KY702722	165857	10	164.2	2.4	3	3	1	1	2	0	2	0	0	0	0	0	0	0	0	0	0
Aneura pinguis	KY702723	167033	9	213.8	2.2	1	4	0	1	2	0	1	0	1	0	0	0	0	0	0	0	0
Aneura pinguis	MK230925	166929	10	200.8	2.2	2	4	0	1	2	0	1	0	1	0	0	0	0	0	0	0	0
Bazzania japonica	MK230926	162605	14	219.3	2.6	5	3	1	2	2	1	0	4	0	0	0	0	0	0	0	0	0
Bazzania tridens	MK318534	162643	13	221.8	2.3	4	3	1	1	1	1	0	4	0	0	0	0	0	0	0	0	0
Blasia pusilla	MK230927	184923	28	164.8	2.7	15	10	7	0	1	0	3	0	0	0	0	2	0	0	0	0	0
Calypogeia arguta	NC_035978	159061	10	214.2	2.6	6	1	0	2	1	1	1	1	0	0	0	0	0	0	0	0	0
Calypogeia integristipula	NC_035977	163057	15	210.1	2.5	6	5	2	1	0	2	1	1	0	0	0	1	0	0	0	0	0
Calypogeia neogaea	NC_035980	162175	16	197.8	5.3	33	3	1	1	0	1	0	1	0	1	0	1	0	0	0	0	0
Calypogeia suecica	NC_035979	161960	16	199.3	5.3	33	3	1	1	0	0	1	1	0	1	0	1	0	0	0	0	0
Conocephalum conicum	MK230928	186148	22	180.4	2.4	7	11	1	4	1	0	2	0	0	0	0	0	0	0	0	0	0
Dumortiera hirsuta	MK230929	178007	24	184	2.7	11	6	8	1	2	0	3	0	0	0	0	1	0	0	0	0	0
Fossombronia cristula	MK230936	179676	16	142.3	3.1	19	2	2	1	0	0	0	1	0	0	0	0	0	0	0	0	0
Frullania orientalis	MK230937	149360	11	213.1	2.5	4	3	2	0	2	0	1	2	0	0	0	0	0	0	0	0	0
Gymnomitrion concinnatum	NC_040132	162572	12	220.8	2.3	4	2	3	2	0	1	0	1	0	0	1	0	0	0	0	0	0
Haplomitrium mnioides I	MK230931	178820	7	245.7	2.6	2	0	0	5	0	1	1	0	0	0	0	0	0	0	0	0	0
Haplomitrium mnioides II	MK230932	178821	7	245.7	2.6	2	0	0	5	0	1	1	0	0	0	0	0	0	0	0	0	0
Herbertus ramosus	MK230946	158333	11	240.5	2.7	1	3	3	3	0	0	0	3	0	2	0	0	0	0	0	0	0
Heteroscyphus zollingeri	MK230947	157816	13	219.7	3.4	13	0	0	3	0	1	0	4	0	0	0	1	0	0	0	0	0
Lepidozia trichodes	MK230954	163402	13	215.4	3.8	16	1	0	2	1	1	0	2	0	2	0	0	0	0	0	0	0
Makinoa crispata	MK230958	167159	8	178.9	2.3	5	1	0	1	0	0	2	0	0	0	0	0	0	0	0	0	0
Marchantia paleacea	NC_001660	186609	25	193.1	2.5	13	5	4	3	1	0	3	0	1	0	0	1	0	0	0	0	0
Marchantia polymorpha subsp. ruderalis	NC_037508	186196	22	225.5	2.5	4	7	8	2	1	1	3	0	0	0	1	1	0	0	0	0	0
Metacalypogeia alternifolia	MK230953	166788	10	261.7	2.4	4	1	1	1	0	1	2	1	0	1	0	0	0	0	0	0	0
Metzgeria leptoneura	MK230956	171177	11	233.2	2.9	7	0	0	0	2	3	0	2	0	0	0	2	0	0	0	0	0
Monosolenium tenerum I	MK230931	187628	24	183.3	3.1	15	8	5	1	1	2	2	0	1	0	0	2	0	0	0	0	0
Monosolenium tenerum II	MK230932	187627	24	185	3	13	10	5	1	1	2	1	0	1	0	0	2	0	0	0	0	0
Nowellia curvifolia	MK230952	148154	8	183.5	2.3	1	5	2	0	0	0	0	0	0	0	1	0	0	0	0	0	0
Odontoschisma grosseverrucosum	MK230951	155682	6	259.3	2	1	1	0	2	0	1	0	0	0	0	0	1	0	0	0	0	0
Plagiochila subtropica	MK230948	161395	14	219.1	3.9	15	2	2	2	3	0	0	1	0	0	0	2	0	0	0	0	0
Pleurozia purpurea	MK230956	168526	16	201.7	2.6	8	5	1	0	2	1	0	2	0	0	0	2	0	0	0	0	0
Pleurozia purpurea	NC_013444	168530	16	200.2	2.6	8	5	1	0	2	1	0	2	0	0	0	2	0	0	0	0	0
Plicanthus hirtellus	MK230959	146606	11	249.1	2.5	3	4	0	0	1	1	0	1	0	2	2	0	0	0	0	0	0
Porella plumosa	MK230938	178632	14	251.9	2.6	3	2	1	2	2	2	1	3	0	2	0	0	0	0	0	0	0
Radula japonica	MK230939	149599	12	259.3	2.7	5	0	3	4	0	0	0	2	0	1	1	0	0	0	0	0	0
Riccardia latifrons	MK230955	148722	10	187.3	3	7	4	0	0	2	0	0	0	0	0	0	0	0	0	0	0	2
Riccardia planiflora	MK318535	149371	9	196.4	3.1	7	3	0	0	2	0	0	0	0	0	0	0	0	0	0	0	2
Riccia cavernosa	MK230934	187854	27	179.1	2.7	17	3	9	2	1	0	2	0	1	0	0	0	0	0	2	0	0
Scapania ornithopodioides	MK230950	142992	10	227.8	2.8	4	3	2	0	2	0	0	2	0	0	1	0	0	0	0	0	0
Treubia lacunosa	NC_016122	151983	9	267.4	3.1	6	2	0	2	0	0	1	0	0	0	0	1	0	0	2	0	0
Treubia lacunosa	MK230943	151165	8	283.1	3.3	6	1	0	2	0	0	1	0	0	0	0	1	0	0	2	0	0
Trichocolea tomentella	MK230949	173777	47	127.8	17.8	304	108	0	2	1	0	2	2	0	0	0	0	0	0	0	0	0
Tritomaria quinquedentata	MG640570	142510	8	244.1	3.3	4	3	0	0	1	1	0	2	0	0	2	0	0	0	0	0	0
NOTE: AvgSize, average size. Taxa are sorted alphabetically.
aRepeated sequence was detected by BLASTN, sequences with similarity more than 85% and aligned length more than 50bp were considered as repeat.
