# Supplementary material for: Mitochondrial genomes of the early land plant lineage liverworts (Marchantiophyta): conserved genome structure, and ongoing low frequency recombination
Source: BMC Genomics. 2019 Dec 9;20:953. doi: 10.1186/s12864-019-6365-y (PMC6902596; doi:10.1186/s12864-019-6365-y)
Supplement: Supplementary file 10 — Additional file 10: Table S5. Repeat recombinations for 534 repeats within 50 to 300 bp range in liverwort mitochondria. [file 12864_2019_6365_MOESM10_ESM.xlsx]

## Sheet: Table S5
Table S5. Repeat recombinations for 534 repeats within 50 to 300 bp range in liverwort mitochondria.
Species	Start	End	Start	End	Identity	Length	Direction	Template_1	Template_2	Template_3	Template_4	Recombinant depth	Read depth	Recombination rate (%)						24 repeats
Aneura pinguis	100007	100056	96496	96546	92.31	52	direct	10	4	0	0	0	14	0						16species
Aneura pinguis	159318	159428	89115	89226	91.96	112	direct	10	12	0	0	0	22	0
Aneura pinguis	131526	131576	88456	88507	92.31	52	inverted	8	3	0	0	0	11	0
Aneura pinguis	132463	132534	62565	62638	90.54	74	inverted	12	10	0	0	0	22	0
Aneura pinguis	131527	131576	108590	108639	92.16	51	direct	6	2	0	0	0	8	0
Aneura pinguis	92158	92301	24610	24744	85.42	144	direct	15	20	0	0	0	35	0
Bazzania japonica	142103	142153	141693	141743	94.12	51	direct	12	18	14	0	14	44	31.82
Bazzania japonica	70639	70704	70053	70118	87.88	66	direct	14	25	7	0	7	46	15.22
Bazzania japonica	132657	132846	111621	111804	85.79	190	direct	51	44	0	0	0	95	0
Bazzania japonica	157799	157854	142109	142165	89.47	57	inverted	16	10	0	0	0	26	0
Bazzania japonica	102179	102239	26122	26182	91.94	62	inverted	16	26	0	0	0	42	0
Bazzania japonica	129971	130020	86121	86170	94	50	inverted	10	9	0	0	0	19	0
Bazzania japonica	40225	40421	226	422	99.49	197	direct	76	51	0	0	0	127	0
Bazzania japonica	127597	127860	97684	97947	99.62	264	inverted	37	46	0	0	0	83	0
Bazzania japonica	157042	157111	112587	112655	88.57	70	direct	36	23	0	0	0	59	0
Bazzania japonica	72251	72502	21875	22126	94.84	252	direct	54	60	0	0	0	114	0
Bazzania japonica	106415	106495	102788	102868	98.77	81	direct	31	20	0	0	0	51	0
Bazzania japonica	125292	125353	50825	50883	87.3	63	inverted	24	13	0	0	0	37	0
Bazzania japonica	154514	154749	24674	24907	92.41	237	direct	44	41	0	0	0	85	0
Bazzania japonica	159745	159843	101352	101456	87.62	105	inverted	30	35	0	0	0	65	0
Blasia pusilla	149019	149165	74915	75061	95.92	147	inverted	28	19	0	0	0	47	0
Blasia pusilla	180176	180245	112047	112116	100	70	direct	3	8	0	0	0	11	0
Blasia pusilla	177103	177323	29391	29606	89.14	221	direct	14	18	0	0	0	32	0
Blasia pusilla	145159	145211	92806	92858	94.34	53	inverted	2	14	0	0	0	16	0
Blasia pusilla	130889	130967	66644	66722	87.34	79	direct	3	6	0	0	0	9	0
Blasia pusilla	163329	163396	59767	59835	88.41	69	inverted	1	5	0	0	0	6	0
Blasia pusilla	38492	38710	214	443	93.91	230	direct	13	12	0	0	0	25	0
Blasia pusilla	184006	184067	24116	24177	100	62	inverted	5	11	0	0	0	16	0
Blasia pusilla	105830	105944	26494	26608	93.1	116	direct	6	17	0	0	0	23	0
Blasia pusilla	88103	88240	87310	87441	89.86	138	direct	18	11	0	0	0	29	0
Blasia pusilla	88032	88102	41921	41991	87.32	71	direct	13	8	0	0	0	21	0
Blasia pusilla	34455	34714	13489	13748	94.23	260	direct	7	15	0	0	0	22	0
Blasia pusilla	69156	69359	57760	57964	87.32	205	direct	13	6	0	0	0	19	0
Blasia pusilla	182053	182232	5465	5656	86.01	193	direct	12	18	0	0	0	30	0
Blasia pusilla	76624	76688	53835	53899	95.38	65	direct	5	3	0	0	0	8	0
Blasia pusilla	114173	114428	111307	111572	90.23	266	direct	9	28	0	0	0	37	0
Blasia pusilla	151474	151792	29700	30018	89.91	327	inverted	5	9	0	0	0	14	0
Blasia pusilla	102986	103042	179433	179489	96.49	57	inverted	4	2	0	0	0	6	0
Blasia pusilla	163319	163416	133885	133979	87.76	98	inverted	5	5	0	0	0	10	0
Blasia pusilla	183927	183979	149594	149646	94.34	53	direct	4	5	0	0	0	9	0
Blasia pusilla	182053	182181	26695	26832	89.13	138	inverted	6	1	0	0	0	7	0
Blasia pusilla	133869	133959	179401	179497	87.76	98	direct	8	4	0	0	0	12	0
Blasia pusilla	26609	26937	5343	5680	86.21	348	inverted	5	3	0	0	0	8	0
Blasia pusilla	79388	79453	78614	78678	85.29	68	inverted	7	2	0	0	0	9	0
Blasia pusilla	60258	60315	33070	33128	88.14	59	direct	3	8	0	0	0	11	0
Blasia pusilla	181872	181928	52560	52616	94.83	58	direct	0	5	0	0	0	5	0
Blasia pusilla	52775	52976	2462	2664	87.68	203	direct	12	21	0	0	0	33	0
Blasia pusilla	76561	76812	22968	23220	97.63	253	direct	3	11	0	0	0	14	0
Blasia pusilla	100268	100328	51161	51222	88.71	62	inverted	3	5	0	0	0	8	0
Blasia pusilla	11390	11630	201	447	95.95	247	direct	22	12	0	0	0	34	0
Blasia pusilla	70562	70650	59737	59820	88.76	89	inverted	8	7	0	0	0	15	0
Blasia pusilla	115111	115169	60303	60360	91.53	59	inverted	4	6	0	0	0	10	0
Blasia pusilla	76818	76957	11671	11810	95.71	140	direct	11	20	0	0	0	31	0
Blasia pusilla	53835	53899	23032	23096	95.38	65	direct	3	5	0	0	0	8	0
Blasia pusilla	182053	182232	106515	106705	86.46	192	inverted	12	20	0	0	0	32	0
Blasia pusilla	79356	79422	36242	36309	94.12	68	direct	2	2	0	0	0	4	0
Blasia pusilla	30514	30710	24684	24884	88.67	203	direct	29	22	0	0	0	51	0
Blasia pusilla	163347	163396	179443	179492	98	50	inverted	1	1	0	0	0	2	0
Blasia pusilla	165927	166014	105534	105621	94.32	88	inverted	6	7	0	0	0	13	0
Blasia pusilla	70562	70655	179409	179497	87.23	94	inverted	8	3	0	0	0	11	0
Blasia pusilla	149291	149482	143786	143977	98.44	192	direct	20	21	0	0	0	41	0
Blasia pusilla	102990	103042	59757	59808	98.11	53	inverted	4	2	0	0	0	6	0
Blasia pusilla	27960	28014	3516	3569	94.55	55	direct	1	2	0	0	0	3	0
Blasia pusilla	130909	130964	70561	70616	91.07	56	inverted	3	3	0	0	0	6	0
Blasia pusilla	76818	76957	38756	38897	95.07	142	direct	11	19	0	0	0	30	0
Blasia pusilla	149057	149126	74378	74447	92.86	70	inverted	12	17	0	0	0	29	0
Blasia pusilla	41800	41894	36215	36309	93.68	95	inverted	6	5	0	0	0	11	0
Blasia pusilla	169908	169962	36277	36331	94.55	55	direct	7	4	0	0	0	11	0
Conocephalum conicum	85167	85304	84355	84492	93.48	138	direct	73	75	1	0	1	149	0.67
Conocephalum conicum	120412	120503	38898	38982	90.22	92	direct	32	37	0	0	0	69	0
Conocephalum conicum	85100	85157	41434	41492	89.83	59	direct	24	20	0	0	0	44	0
Conocephalum conicum	35103	35368	13550	13815	89.1	266	direct	32	62	0	0	0	94	0
Conocephalum conicum	111445	111699	108562	108820	90.38	260	direct	59	57	0	0	0	116	0
Conocephalum conicum	109310	109361	57058	57109	96.15	52	inverted	10	23	0	0	0	33	0
Conocephalum conicum	69284	69333	61855	61905	92.16	51	direct	16	13	0	0	0	29	0
Conocephalum conicum	75567	75616	60272	60321	88	50	inverted	13	14	0	0	0	27	0
Conocephalum conicum	112382	112440	108393	108455	88.89	63	direct	21	15	0	0	0	36	0
Conocephalum conicum	109315	109377	76424	76486	90.48	63	direct	14	23	0	0	0	37	0
Conocephalum conicum	131582	131682	180461	180566	85.98	107	direct	47	40	0	0	0	87	0
Conocephalum conicum	73566	73819	23429	23681	96.08	255	direct	82	53	0	0	0	135	0
Conocephalum conicum	76272	76324	53862	53914	94.34	53	direct	15	9	0	0	0	24	0
Conocephalum conicum	149683	149832	71693	71843	95.36	151	inverted	70	65	0	0	0	135	0
Conocephalum conicum	49002	49072	24585	24655	90.14	71	inverted	25	21	0	0	0	46	0
Conocephalum conicum	121073	121125	100063	100115	96.23	53	inverted	17	17	0	0	0	34	0
Conocephalum conicum	112382	112437	57058	57113	96.43	56	inverted	18	22	0	0	0	40	0
Conocephalum conicum	112373	112440	109297	109364	95.59	68	direct	25	14	0	0	0	39	0
Conocephalum conicum	65783	65988	54753	54959	86.96	207	direct	59	70	0	0	0	129	0
Conocephalum conicum	41309	41386	37299	37372	87.18	78	inverted	21	26	0	0	0	47	0
Conocephalum conicum	76424	76483	57045	57104	96.67	60	inverted	21	29	0	0	0	50	0
Conocephalum conicum	149954	150170	144433	144649	98.62	217	direct	55	44	0	0	0	99	0
Conocephalum conicum	177981	178164	100707	100899	86.53	193	direct	40	75	0	0	0	115	0
Conocephalum conicum	109309	109382	108396	108473	89.74	78	direct	15	24	0	0	0	39	0
Conocephalum conicum	108336	108404	41231	41297	85.92	71	inverted	9	18	0	0	0	27	0
Conocephalum conicum	50026	50086	29858	29918	85.71	63	inverted	16	13	0	0	0	29	0
Conocephalum conicum	183225	183411	5485	5677	86.8	197	direct	40	71	0	0	0	111	0
Conocephalum conicum	75577	75685	57007	57109	88.07	109	direct	23	30	0	0	0	53	0
Conocephalum conicum	185181	185269	48989	49072	91.01	89	direct	49	34	0	0	0	83	0
Conocephalum conicum	170907	170961	83599	83649	89.09	55	direct	24	8	0	0	0	32	0
Conocephalum conicum	185212	185269	24585	24642	91.38	58	inverted	38	18	0	0	0	56	0
Conocephalum conicum	73825	73979	11703	11858	93.59	156	direct	47	54	0	0	0	101	0
Conocephalum conicum	166964	167051	102635	102722	94.32	88	inverted	23	29	0	0	0	52	0
Conocephalum conicum	177981	178165	26306	26494	86.84	190	direct	40	85	0	0	0	125	0
Conocephalum conicum	31134	31331	25205	25406	89.22	204	direct	59	84	0	0	0	143	0
Conocephalum conicum	102800	103045	26932	27176	96.75	246	direct	66	43	0	0	0	109	0
Dumortiera hirsuta	124158	124211	96187	96241	90.91	55	inverted	2	11	0	0	0	13	0
Dumortiera hirsuta	28405	28533	3501	3622	87.69	130	direct	21	39	0	0	0	60	0
Dumortiera hirsuta	124162	124215	59943	59996	94.44	54	direct	2	8	0	0	0	10	0
Dumortiera hirsuta	170239	170433	26146	26334	92.31	195	direct	52	58	0	0	0	110	0
Dumortiera hirsuta	71034	71081	71034	71081	92	50	inverted	11	11	0	0	0	22	0
Dumortiera hirsuta	142573	142788	136993	137214	93.69	222	direct	44	39	0	0	0	83	0
Dumortiera hirsuta	172766	172820	59943	59996	92.73	55	direct	3	8	0	0	0	11	0
Dumortiera hirsuta	119288	119452	16646	16809	86.67	165	direct	53	52	0	0	0	105	0
Dumortiera hirsuta	81593	81725	80788	80920	92.48	133	direct	39	47	0	0	0	86	0
Dumortiera hirsuta	127107	127162	113685	113740	96.43	56	direct	12	9	0	0	0	21	0
Dumortiera hirsuta	159308	159395	98775	98862	94.32	88	inverted	11	11	0	0	0	22	0
Dumortiera hirsuta	127111	127165	59943	59996	92.73	55	direct	13	8	0	0	0	21	0
Dumortiera hirsuta	72977	73030	71076	71129	100	54	inverted	9	4	0	0	0	13	0
Dumortiera hirsuta	175123	175310	5458	5651	89.18	194	direct	55	50	0	0	0	105	0
Dumortiera hirsuta	70348	70502	11667	11822	94.87	156	direct	28	38	0	0	0	66	0
Dumortiera hirsuta	172752	172806	96197	96251	96.36	55	inverted	5	10	0	0	0	15	0
Dumortiera hirsuta	70085	70338	23283	23531	92.16	255	direct	33	47	0	0	0	80	0
Dumortiera hirsuta	113676	113729	96197	96250	96.3	54	inverted	8	9	0	0	0	17	0
Dumortiera hirsuta	72796	72849	50232	50285	94.44	54	direct	3	16	0	0	0	19	0
Dumortiera hirsuta	107440	107660	104574	104796	89.82	226	direct	44	48	0	0	0	92	0
Dumortiera hirsuta	81521	81582	39464	39525	93.55	62	direct	23	13	0	0	0	36	0
Dumortiera hirsuta	170240	170432	96845	97037	99.48	193	direct	53	65	0	0	0	118	0
Dumortiera hirsuta	124158	124207	113685	113734	98	50	direct	1	8	0	0	0	9	0
Dumortiera hirsuta	175045	175110	5358	5422	89.55	67	direct	14	8	0	0	0	22	0
Dumortiera hirsuta	36667	36794	11824	11948	97.66	128	direct	33	28	0	0	0	61	0
Dumortiera hirsuta	30955	31120	25044	25207	92.17	166	direct	42	49	0	0	0	91	0
Dumortiera hirsuta	172753	172811	113676	113734	96.61	59	direct	6	8	0	0	0	14	0
Dumortiera hirsuta	170443	170645	29849	30049	90.64	203	direct	60	53	0	0	0	113	0
Dumortiera hirsuta	177040	177124	45346	45435	91.11	90	direct	17	17	0	0	0	34	0
Dumortiera hirsuta	142304	142450	68230	68376	95.24	147	inverted	36	40	0	0	0	76	0
Dumortiera hirsuta	46850	46917	23344	23411	97.06	68	direct	25	18	0	0	0	43	0
Fossombronia cristula	60943	61014	58015	58087	98.63	73	inverted	24	43	0	49	49	116	42.24
Fossombronia cristula	45965	46059	46130	46221	86.32	95	direct	50	17	43	0	43	110	39.09
Fossombronia cristula	46097	46191	45965	46059	92.63	95	direct	9	50	0	0	0	59	0
Fossombronia cristula	61247	61339	58038	58130	87.1	93	inverted	27	59	0	19	19	105	18.1
Fossombronia cristula	113569	113630	82463	82523	88.71	62	direct	19	33	0	0	0	52	0
Fossombronia cristula	65771	65837	7405	7470	92.65	68	direct	31	30	0	0	0	61	0
Fossombronia cristula	140806	140902	77817	77913	91.75	97	inverted	49	32	0	0	0	81	0
Fossombronia cristula	91133	91261	90330	90464	88.89	135	direct	58	56	0	0	0	114	0
Fossombronia cristula	61132	61217	56361	56446	100	86	inverted	45	49	0	0	0	94	0
Fossombronia cristula	35926	36146	220	441	93.24	222	direct	57	41	0	0	0	98	0
Fossombronia cristula	79729	79914	22140	22323	90.96	188	direct	79	50	0	0	0	129	0
Fossombronia cristula	108001	108246	25525	25756	87.8	246	direct	38	42	0	0	0	80	0
Fossombronia cristula	79926	80080	11300	11455	89.1	156	direct	48	64	0	0	0	112	0
Fossombronia cristula	129969	130074	127015	127119	89.62	106	direct	51	46	0	0	0	97	0
Fossombronia cristula	70865	70924	33597	33656	96.67	60	inverted	24	18	0	0	0	42	0
Fossombronia cristula	39203	39286	33611	33694	95.24	84	inverted	34	23	0	0	0	57	0
Fossombronia cristula	146308	146450	77816	77958	89.51	143	inverted	57	47	0	0	0	104	0
Fossombronia cristula	144501	144573	93629	93702	89.47	76	inverted	26	35	0	0	0	61	0
Fossombronia cristula	61215	61422	58006	58213	99.04	208	inverted	63	35	0	0	0	98	0
Fossombronia cristula	63132	63229	39205	39298	87.76	98	direct	53	42	0	0	0	95	0
Fossombronia cristula	124865	124969	16079	16187	86.24	109	direct	36	36	0	0	0	72	0
Fossombronia cristula	11034	11259	219	441	91.19	227	direct	53	42	0	0	0	95	0
Fossombronia cristula	117215	117270	82462	82516	92.86	56	direct	18	28	0	0	0	46	0
Fossombronia cristula	117216	117273	113569	113627	96.61	59	direct	23	18	0	0	0	41	0
Frullania orientalis	12671	12745	12671	12745	96	75	inverted	6	6	1	0	1	13	7.69
Frullania orientalis	27391	27553	23377	23537	85.45	165	direct	18	22	0	0	0	40	0
Frullania orientalis	86797	86983	24469	24654	97.86	187	direct	22	12	0	0	0	34	0
Frullania orientalis	98147	98210	95331	95394	95.31	64	direct	11	8	0	0	0	19	0
Frullania orientalis	118283	118429	60388	60534	86.39	147	inverted	16	23	0	0	0	39	0
Frullania orientalis	112710	112796	60388	60474	93.1	87	inverted	12	10	0	0	0	22	0
Frullania orientalis	62499	62639	11070	11206	87.23	141	direct	20	16	0	0	0	36	0
Frullania orientalis	130612	130686	88736	88813	93.59	78	inverted	5	11	0	0	0	16	0
Frullania orientalis	62242	62493	21626	21878	96.05	253	direct	37	17	0	0	0	54	0
Frullania orientalis	148502	148555	42497	42550	94.44	54	direct	4	7	0	0	0	11	0
Frullania orientalis	116498	116553	76327	76382	92.86	56	inverted	4	2	0	0	0	6	0
Frullania orientalis	73837	73944	73032	73145	88.6	114	direct	26	17	0	0	0	43	0
Frullania orientalis	148502	148550	111771	111820	96	50	inverted	5	6	0	0	0	11	0
Frullania orientalis	141320	141503	86797	86985	86.24	189	direct	16	22	0	0	0	38	0
Haplomitrium mnioides I	14195	14245	14085	14135	90.2	51	direct	12	23	1	0	0	36	2.77
Haplomitrium mnioides I	87784	87860	40562	40637	88.31	77	direct	19	29	1	0	1	49	2.04
Haplomitrium mnioides I	140823	141063	132233	132473	100	241	direct	41	54	1	0	1	96	1.04
Haplomitrium mnioides I	65951	66152	54805	55006	86.21	203	direct	52	40	0	0	0	92	0
Haplomitrium mnioides I	73729	73781	11084	11136	94.34	53	direct	9	21	0	0	0	30	0
Haplomitrium mnioides I	85286	85418	84520	84652	90.98	133	direct	50	55	0	0	0	105	0
Haplomitrium mnioides I	74191	74274	11552	11634	86.9	84	direct	21	41	0	0	0	62	0
Haplomitrium mnioides I	59464	59530	7678	7743	89.71	68	direct	23	15	0	0	0	38	0
Haplomitrium mnioides I	109206	109257	64624	64674	94.23	52	inverted	7	19	0	0	0	26	0
Haplomitrium mnioides I	173400	173484	63624	63708	89.41	85	direct	24	13	0	0	0	37	0
Haplomitrium mnioides I	160460	160545	100483	100566	88.37	86	inverted	21	28	0	0	0	49	0
Haplomitrium mnioides II	14195	14245	14085	14135	90.2	51	direct	84	96	0	0	0	180	0
Haplomitrium mnioides II	59464	59530	7678	7743	89.71	68	direct	98	85	0	0	0	183	0
Haplomitrium mnioides II	140823	141063	132233	132473	100	241	direct	4	1	0	0	0	5	0
Haplomitrium mnioides II	87784	87860	40562	40637	88.31	77	direct	96	80	0	0	0	176	0
Haplomitrium mnioides II	173401	173485	63624	63708	89.41	85	direct	92	45	0	0	0	137	0
Haplomitrium mnioides II	74191	74274	11552	11634	86.9	84	direct	73	58	0	0	0	131	0
Haplomitrium mnioides II	65951	66152	54805	55006	86.21	203	direct	8	7	0	0	0	15	0
Haplomitrium mnioides II	160475	160546	100483	100554	91.67	72	inverted	2	94	0	0	0	96	0
Haplomitrium mnioides II	109206	109257	64624	64674	94.23	52	inverted	86	112	0	0	0	198	0
Haplomitrium mnioides II	85286	85418	84520	84652	90.98	133	direct	54	36	0	0	0	90	0
Haplomitrium mnioides II	73729	73781	11084	11136	94.34	53	direct	108	103	0	0	0	211	0
Herbertus ramosus	62505	62562	10955	11012	93.1	58	direct	5	5	0	0	0	10	0
Herbertus ramosus	156067	156173	92001	92113	89.38	113	inverted	8	0	0	0	0	8	0
Herbertus ramosus	113418	113524	110541	110648	90.09	111	direct	6	3	0	0	0	9	0
Herbertus ramosus	156070	156173	25881	25989	87.27	110	inverted	7	6	0	0	0	13	0
Herbertus ramosus	62679	62936	22057	22315	98.07	259	direct	8	17	0	0	0	25	0
Herbertus ramosus	153334	153403	113422	113493	87.67	73	direct	2	2	0	0	0	4	0
Herbertus ramosus	35220	35447	210	439	93.48	230	direct	12	8	0	0	0	20	0
Herbertus ramosus	153316	153403	110530	110613	88.76	89	direct	3	2	0	0	0	5	0
Herbertus ramosus	130821	131007	105799	105982	91.44	187	direct	8	10	0	0	0	18	0
Herbertus ramosus	41616	41684	22120	22191	91.67	72	direct	6	8	0	0	0	14	0
Herbertus ramosus	125743	126009	88354	88620	98.5	267	inverted	4	6	0	0	0	10	0
Herbertus ramosus	128103	128175	76592	76665	86.84	76	inverted	2	1	0	0	0	3	0
Herbertus ramosus	62741	62812	41616	41684	91.67	72	direct	7	6	0	0	0	13	0
Herbertus ramosus	91123	91355	25571	25792	89.7	233	direct	15	13	0	0	0	28	0
Herbertus ramosus	62942	63084	35488	35632	89.66	145	direct	6	11	0	0	0	17	0
Herbertus ramosus	150927	151043	89089	89200	86.32	117	direct	7	4	0	0	0	11	0
Herbertus ramosus	91916	92137	25796	26015	97.3	222	direct	9	12	0	0	0	21	0
Herbertus ramosus	62942	63084	11403	11547	89.66	145	direct	6	15	0	0	0	21	0
Heteroscyphus zollingeri	66972	67223	21339	21591	96.05	253	direct	16	11	0	1	1	28	3.57
Heteroscyphus zollingeri	125528	125600	79113	79186	88	75	inverted	7	2	0	0	0	9	0
Heteroscyphus zollingeri	110985	111089	108168	108269	87.74	106	direct	11	13	0	0	0	24	0
Heteroscyphus zollingeri	154992	155107	93566	93687	87.7	122	inverted	4	4	0	0	0	8	0
Heteroscyphus zollingeri	152352	152424	110991	111066	88.16	76	direct	7	7	0	0	0	14	0
Heteroscyphus zollingeri	152350	152424	108173	108247	90.67	75	direct	8	13	0	0	0	21	0
Heteroscyphus zollingeri	125551	125600	45827	45875	96	50	inverted	3	0	0	0	0	3	0
Heteroscyphus zollingeri	149834	150063	24104	24333	98.7	230	direct	9	11	0	0	0	20	0
Heteroscyphus zollingeri	67050	67103	46722	46775	96.3	54	direct	4	6	0	0	0	10	0
Heteroscyphus zollingeri	46722	46777	21418	21473	96.43	56	direct	7	6	0	0	0	13	0
Heteroscyphus zollingeri	66807	66866	10581	10640	93.33	60	direct	1	2	0	0	0	3	0
Lepidozia trichodes	84627	84745	83819	83937	89.92	119	direct	63	48	0	0	0	111	0
Lepidozia trichodes	129079	129342	97890	98153	98.48	264	inverted	39	45	0	0	0	84	0
Lepidozia trichodes	116884	116961	114047	114124	89.74	78	direct	37	17	0	0	0	54	0
Lepidozia trichodes	73222	73466	21850	22094	94.29	245	direct	63	65	0	0	0	128	0
Lepidozia trichodes	155329	155562	24645	24878	93.59	234	direct	54	73	0	0	0	127	0
Lepidozia trichodes	131438	131487	87088	87137	94	50	inverted	15	20	0	0	0	35	0
Lepidozia trichodes	157854	157923	114021	114089	90	70	direct	38	14	0	0	0	52	0
Lepidozia trichodes	126842	126903	51949	52007	87.3	63	inverted	29	23	0	0	0	52	0
Lepidozia trichodes	64490	64539	40280	40329	96	50	inverted	17	18	0	0	0	35	0
Lepidozia trichodes	42615	42821	231	439	93.78	209	direct	108	58	0	0	0	166	0
Lepidozia trichodes	131438	131487	52620	52668	96	50	inverted	15	20	0	0	0	35	0
Makinoa crispata	93971	94216	25644	25884	89.96	249	direct	15	23	0	0	0	38	0
Makinoa crispata	105426	105488	48387	48449	98.41	63	direct	7	5	0	0	0	12	0
Makinoa crispata	129137	129234	66060	66157	93.88	98	inverted	11	9	0	0	0	20	0
Makinoa crispata	132865	132935	81862	81932	90.41	73	inverted	4	8	0	0	0	12	0
Makinoa crispata	70696	70751	36095	36150	96.43	56	direct	3	6	0	0	0	9	0
Makinoa crispata	41600	41695	36067	36162	91.67	96	inverted	11	11	0	0	0	22	0
Makinoa crispata	32904	33107	13196	13399	88.73	204	direct	12	29	0	0	0	41	0
Makinoa crispata	79375	79512	78560	78701	90.14	142	direct	22	20	0	0	0	42	0
Makinoa crispata	68188	68336	11363	11518	86.54	156	direct	12	19	0	0	0	31	0
Makinoa crispata	67937	68184	22204	22452	91.16	249	direct	19	17	0	0	0	36	0
Makinoa crispata	38362	38562	204	404	92.54	201	direct	19	12	0	0	0	31	0
Makinoa crispata	118414	118470	58059	58114	92.98	57	direct	7	6	0	0	0	13	0
Makinoa crispata	132858	132935	44311	44388	86.25	80	inverted	4	7	0	0	0	11	0
Makinoa crispata	118357	118482	115651	115774	89.76	127	direct	16	15	0	0	0	31	0
Makinoa crispata	103119	103191	99522	99595	95.95	74	direct	4	11	0	0	0	15	0
Makinoa crispata	134698	134843	66058	66202	87.67	146	inverted	18	16	0	0	0	34	0
Makinoa crispata	115709	115762	58062	58114	92.59	54	direct	7	6	0	0	0	13	0
Metacalypogeia alternifolia	68251	68503	21500	21752	94.47	253	direct	21	21	0	0	0	42	0
Metacalypogeia alternifolia	35961	36182	210	434	88.44	225	direct	15	0	0	0	0	15	0
Metacalypogeia alternifolia	161199	161252	58314	58367	98.15	54	direct	8	4	0	0	0	12	0
Metacalypogeia alternifolia	94867	95104	24963	25189	85.29	238	direct	14	14	0	0	0	28	0
Metacalypogeia alternifolia	137066	137213	115875	116019	93.24	148	direct	9	26	0	0	0	35	0
Metacalypogeia alternifolia	103931	103998	101117	101185	94.2	69	direct	11	9	0	0	0	20	0
Metacalypogeia alternifolia	134319	134396	47619	47697	87.5	80	inverted	8	10	0	0	0	18	0
Metacalypogeia alternifolia	134324	134396	82147	82220	88	75	inverted	7	3	0	0	0	10	0
Metzgeria leptoneura	94657	94846	24326	24509	88.95	190	direct	38	5	0	0	0	43	0
Metzgeria leptoneura	22153	22309	27944	28104	85.71	161	direct	17	22	0	0	0	39	0
Metzgeria leptoneura	102531	102589	98892	98951	96.67	60	direct	3	3	0	0	0	6	0
Metzgeria leptoneura	37099	37163	32787	32851	96.92	65	inverted	8	5	0	0	0	13	0
Metzgeria leptoneura	78744	78850	77952	78064	88.5	113	direct	22	26	0	0	0	48	0
Metzgeria leptoneura	67366	67624	20456	20708	90.35	259	direct	28	20	0	0	0	48	0
Metzgeria leptoneura	102523	102589	99763	99830	97.06	68	direct	4	7	0	0	0	11	0
Metzgeria leptoneura	27946	28104	22151	22309	85.8	162	direct	22	17	0	0	0	39	0
Metzgeria leptoneura	111071	111128	47885	47942	96.55	58	direct	11	4	0	0	0	15	0
Metzgeria leptoneura	70154	70241	68305	68392	98.86	88	inverted	13	11	0	0	0	24	0
Metzgeria leptoneura	139365	139433	81191	81259	90	70	inverted	5	10	0	0	0	15	0
Metzgeria leptoneura	168379	168451	94538	94606	87.67	73	inverted	4	6	0	0	0	10	0
Metzgeria leptoneura	99771	99831	98892	98952	96.72	61	direct	7	3	0	0	0	10	0
Metzgeria leptoneura	139385	139434	44640	44688	96	50	inverted	3	10	0	0	0	13	0
Metzgeria leptoneura	93607	93846	23881	24106	87.08	240	direct	32	31	0	0	0	63	0
Metzgeria leptoneura	134913	134962	43967	44014	94	50	inverted	3	6	0	0	0	9	0
Metzgeria leptoneura	170280	170333	134903	134960	87.93	58	inverted	6	2	0	0	0	8	0
Monosolenium tenerum I	86651	86787	85840	85977	92.03	138	direct	47	47	1	0	1	95	1.05
Monosolenium tenerum I	136127	136205	64722	64800	92.41	79	direct	11	33	0	0	0	44	0
Monosolenium tenerum I	151331	151483	73160	73312	94.77	153	inverted	102	72	0	0	0	174	0
Monosolenium tenerum I	50093	50161	24554	24622	92.75	69	inverted	34	22	0	0	0	56	0
Monosolenium tenerum I	186687	186755	24554	24622	91.3	69	inverted	16	22	0	0	0	38	0
Monosolenium tenerum I	98800	98860	50061	50122	88.71	62	inverted	25	25	0	0	0	50	0
Monosolenium tenerum I	151369	151438	72635	72704	92.86	70	inverted	37	31	0	0	0	68	0
Monosolenium tenerum I	133184	133257	64727	64800	93.24	74	direct	17	29	0	0	0	46	0
Monosolenium tenerum I	113994	114055	77892	77953	91.94	62	direct	30	29	0	0	0	59	0
Monosolenium tenerum I	82331	82387	77930	77985	89.47	57	inverted	14	46	0	0	0	60	0
Monosolenium tenerum I	186674	186757	50080	50163	95.24	84	direct	29	39	0	0	0	68	0
Monosolenium tenerum I	168484	168571	104158	104245	94.32	88	inverted	23	34	0	0	0	57	0
Monosolenium tenerum I	136090	136217	133143	133269	93.75	128	direct	26	39	0	0	0	65	0
Monosolenium tenerum I	77225	77279	61634	61686	87.27	55	direct	21	21	0	0	0	42	0
Monosolenium tenerum I	77892	77942	58498	58548	96.08	51	inverted	30	10	0	0	0	40	0
Monosolenium tenerum I	184636	184856	5365	5608	86.53	245	direct	30	44	0	0	0	74	0
Monosolenium tenerum I	113036	113302	110142	110400	88.06	268	direct	37	39	0	0	0	76	0
Monosolenium tenerum I	42422	42495	37272	37345	94.59	74	inverted	21	16	0	0	0	37	0
Monosolenium tenerum I	184612	184864	27219	27478	88.08	260	inverted	28	17	0	0	0	45	0
Monosolenium tenerum I	31066	31263	25168	25369	88.73	204	direct	73	61	0	0	0	134	0
Monosolenium tenerum I	67264	67469	55844	56050	85.99	207	direct	40	30	0	0	0	70	0
Monosolenium tenerum I	179460	179642	26270	26458	87.83	189	direct	77	56	0	0	0	133	0
Monosolenium tenerum I	110889	110938	77892	77941	96	50	direct	20	29	0	0	0	49	0
Monosolenium tenerum I	75028	75276	23401	23648	95.2	250	direct	27	37	0	0	0	64	0
Monosolenium tenerum I	179460	179641	102233	102425	87.56	193	direct	78	37	0	0	0	115	0
Monosolenium tenerum I	110883	110956	109926	110003	88.46	78	direct	22	25	0	0	0	47	0
Monosolenium tenerum I	113976	114043	110871	110938	97.06	68	direct	31	22	0	0	0	53	0
Monosolenium tenerum I	39537	39662	11840	11965	100	126	direct	25	20	0	0	0	45	0
Monosolenium tenerum I	35060	35325	13519	13784	91.73	266	direct	59	40	0	0	0	99	0
Monosolenium tenerum I	113985	114043	58499	58557	98.31	59	inverted	31	13	0	0	0	44	0
Monosolenium tenerum I	110884	110953	58484	58553	94.29	70	inverted	20	9	0	0	0	29	0
Monosolenium tenerum I	74855	74912	11236	11293	96.55	58	direct	23	15	0	0	0	38	0
Monosolenium tenerum I	122658	122716	181987	182045	96.61	59	direct	23	12	0	0	0	35	0
Monosolenium tenerum I	77737	77789	54950	55002	92.45	53	direct	19	26	0	0	0	45	0
Monosolenium tenerum I	151600	151815	146043	146260	98.17	218	direct	43	85	0	0	0	128	0
Monosolenium tenerum I	68769	68823	64742	64796	90.91	55	inverted	17	20	0	0	0	37	0
Monosolenium tenerum I	70855	70931	51117	51194	87.18	78	inverted	19	22	0	0	0	41	0
Monosolenium tenerum I	11684	11839	75287	75441	94.87	156	direct	51	56	0	0	0	107	0
Monosolenium tenerum I	122659	122713	101589	101643	94.55	55	inverted	22	22	0	0	0	44	0
Monosolenium tenerum II	35057	35322	13516	13781	91.73	266	direct	24	29	0	0	0	53	0
Monosolenium tenerum II	67261	67466	55841	56047	85.99	207	direct	55	64	0	0	0	119	0
Monosolenium tenerum II	31063	31260	25165	25366	88.73	204	direct	77	91	0	0	0	168	0
Monosolenium tenerum II	50090	50158	24551	24619	92.75	69	inverted	84	84	0	0	0	168	0
Monosolenium tenerum II	184636	184855	5365	5608	87.3	244	direct	57	37	0	0	0	94	0
Monosolenium tenerum II	110882	110951	58481	58550	94.29	70	inverted	78	66	0	0	0	144	0
Monosolenium tenerum II	186686	186754	24551	24619	91.3	69	inverted	100	84	0	0	0	184	0
Monosolenium tenerum II	122656	122714	181987	182045	96.61	59	direct	58	89	0	0	0	147	0
Monosolenium tenerum II	74852	74909	11233	11290	96.55	58	direct	76	87	0	0	0	163	0
Monosolenium tenerum II	113983	114041	58496	58554	98.31	59	inverted	93	59	0	0	0	152	0
Monosolenium tenerum II	86648	86784	85837	85974	92.03	138	direct	137	111	0	0	0	248	0
Monosolenium tenerum II	113992	114053	77889	77950	91.94	62	direct	97	71	0	0	0	168	0
Monosolenium tenerum II	186673	186756	50077	50160	95.24	84	direct	117	104	0	0	0	221	0
Monosolenium tenerum II	68766	68820	64739	64793	90.91	55	inverted	79	71	0	0	0	150	0
Monosolenium tenerum II	11681	11836	75284	75438	94.87	156	direct	118	83	0	0	0	201	0
Monosolenium tenerum II	113974	114041	110869	110936	97.06	68	direct	102	75	0	0	0	177	0
Monosolenium tenerum II	133182	133255	64724	64797	93.24	74	direct	62	87	0	0	0	149	0
Monosolenium tenerum II	70852	70928	51114	51191	87.18	78	inverted	115	87	0	0	0	202	0
Monosolenium tenerum II	168482	168569	104155	104242	94.32	88	inverted	92	94	0	0	0	186	0
Monosolenium tenerum II	179460	179642	26267	26455	87.83	189	direct	76	87	0	0	0	163	0
Monosolenium tenerum II	110881	110954	109924	110001	88.46	78	direct	79	88	0	0	0	167	0
Monosolenium tenerum II	179460	179641	102230	102422	87.56	193	direct	75	86	0	0	0	161	0
Monosolenium tenerum II	136088	136215	133141	133267	93.75	128	direct	135	95	0	0	0	230	0
Monosolenium tenerum II	184612	184863	27216	27475	87.69	260	inverted	50	32	0	0	0	82	0
Monosolenium tenerum II	151598	151813	146041	146258	98.17	218	direct	59	52	0	0	0	111	0
Monosolenium tenerum II	136125	136203	64719	64797	92.41	79	direct	97	90	0	0	0	187	0
Monosolenium tenerum II	42419	42492	37269	37342	94.59	74	inverted	71	111	0	0	0	182	0
Monosolenium tenerum II	151367	151436	72632	72701	92.86	70	inverted	74	81	0	0	0	155	0
Monosolenium tenerum II	151329	151481	73157	73309	94.77	153	inverted	96	89	0	0	0	185	0
Monosolenium tenerum II	39534	39659	11837	11962	100	126	direct	99	79	0	0	0	178	0
Monosolenium tenerum II	122657	122711	101586	101640	94.55	55	inverted	55	62	0	0	0	117	0
Monosolenium tenerum II	113034	113300	110140	110398	88.06	268	direct	27	34	0	0	0	61	0
Monosolenium tenerum II	77889	77939	58495	58545	96.08	51	inverted	61	54	0	0	0	115	0
Monosolenium tenerum II	77734	77786	54947	54999	92.45	53	direct	60	67	0	0	0	127	0
Monosolenium tenerum II	98797	98857	50058	50119	88.71	62	inverted	69	80	0	0	0	149	0
Monosolenium tenerum II	75025	75273	23398	23645	95.2	250	direct	46	48	0	0	0	94	0
Monosolenium tenerum II	77222	77276	61631	61683	87.27	55	direct	73	68	0	0	0	141	0
Monosolenium tenerum II	82328	82384	77927	77982	89.47	57	inverted	70	84	0	0	0	154	0
Monosolenium tenerum II	110887	110936	77889	77938	96	50	direct	60	61	0	0	0	121	0
Nowellia curvifolia	88658	88777	5529	5648	100	120	inverted	7	24	20	0	20	51	39.22
Nowellia curvifolia	88962	89099	5392	5529	98.55	138	inverted	23	39	0	17	17	79	21.52
Nowellia curvifolia	140191	140253	140191	140253	93.75	64	inverted	15	15	1	0	1	31	3.23
Nowellia curvifolia	116102	116210	85697	85805	99.08	109	inverted	32	21	0	0	0	53	0
Nowellia curvifolia	33861	34065	11116	11322	91.35	208	direct	47	22	0	0	0	69	0
Nowellia curvifolia	20548	20804	69078	69334	91.83	257	direct	34	24	0	0	0	58	0
Odontoschisma grosseverrucosum	94954	95005	5637	5688	94.23	52	inverted	20	12	48	0	48	80	60
Odontoschisma grosseverrucosum	95691	95877	25512	25706	91.28	195	direct	43	36	0	0	0	79	0
Odontoschisma grosseverrucosum	34851	35006	274	430	91.72	157	direct	39	35	0	0	0	74	0
Odontoschisma grosseverrucosum	122491	122593	91994	92096	95.15	103	inverted	33	26	0	0	0	59	0
Odontoschisma grosseverrucosum	147791	147862	24531	24602	91.67	72	direct	29	15	0	0	0	44	0
Odontoschisma grosseverrucosum	73999	74262	21627	21890	94.32	264	direct	18	25	0	0	0	43	0
Odontoschisma grosseverrucosum	95171	95391	5417	5637	96.38	221	inverted	30	43	0	0	0	73	0
Odontoschisma grosseverrucosum	150162	150228	111196	111261	88.24	68	direct	13	17	0	0	0	30	0
Plagiochila asplenioides	158515	158633	95112	95236	88.8	125	inverted	9	10	0	0	0	19	0
Plagiochila asplenioides	35542	35702	268	423	87.73	163	direct	34	6	0	0	0	40	0
Plagiochila asplenioides	127761	127833	80400	80473	88.16	76	inverted	5	7	0	0	0	12	0
Plagiochila asplenioides	155794	155858	110297	110361	92.31	65	direct	7	3	0	0	0	10	0
Plagiochila asplenioides	68187	68434	21813	22058	94.38	249	direct	22	15	0	0	0	37	0
Plagiochila asplenioides	99640	99739	97181	97282	88.35	103	direct	0	6	0	0	0	6	0
Plagiochila asplenioides	47645	47713	21869	21934	89.86	69	direct	3	5	0	0	0	8	0
Plagiochila asplenioides	68243	68308	47645	47713	89.86	69	direct	4	3	0	0	0	7	0
Plagiochila asplenioides	113141	113242	110292	110393	91.26	103	direct	5	4	0	0	0	9	0
Plagiochila asplenioides	153276	153503	24598	24827	94.35	230	direct	7	20	0	0	0	27	0
Plagiochila asplenioides	68010	68070	10967	11027	95.08	61	direct	7	7	0	0	0	14	0
Plagiochila asplenioides	94066	94135	142616	142687	94.44	72	inverted	4	8	0	0	0	12	0
Plagiochila asplenioides	155796	155858	113147	113209	90.48	63	direct	7	4	0	0	0	11	0
Plagiochila asplenioides	127784	127833	46744	46792	96	50	inverted	3	9	0	0	0	12	0
Pleurozia purpurea	132612	132702	64960	65049	94.51	91	inverted	3	4	0	0	0	7	0
Pleurozia purpurea	69508	69589	67715	67796	100	82	inverted	4	6	0	0	0	10	0
Pleurozia purpurea	139602	139673	39134	39201	90.28	72	direct	4	6	0	0	0	10	0
Pleurozia purpurea	27942	28105	22079	22238	85.37	164	direct	10	21	0	0	0	31	0
Pleurozia purpurea	94222	94461	23814	24032	85	240	direct	10	12	0	0	0	22	0
Pleurozia purpurea	66595	66652	10711	10768	94.83	58	direct	4	3	0	0	0	7	0
Pleurozia purpurea	156657	156713	156657	156713	98.25	57	inverted	2	2	0	0	0	4	0
Pleurozia purpurea	111690	111895	108483	108683	95.63	206	direct	22	16	0	0	0	38	0
Pleurozia purpurea	113528	113667	108644	108783	98.57	140	direct	15	6	1	0	1	22	4.54
Pleurozia purpurea	138583	138740	64951	65109	87.42	159	inverted	18	11	0	0	0	29	0
Pleurozia purpurea	67025	67130	11159	11263	89.62	106	direct	13	10	0	0	0	23	0
Pleurozia purpurea	67025	67130	32384	32488	89.62	106	direct	13	5	0	0	0	18	0
Pleurozia purpurea	163739	163822	121804	121881	85.71	84	direct	4	8	0	0	0	12	0
Pleurozia purpurea	131716	131768	43813	43864	94.34	53	inverted	4	1	0	0	0	5	0
Pleurozia purpurea	78093	78224	77305	77436	91.67	132	direct	8	11	0	0	0	19	0
Pleurozia purpurea	167703	167771	43803	43871	94.2	69	direct	5	2	0	0	0	7	0
Pleurozia purpurea	138621	138690	64433	64502	92.86	70	inverted	5	4	0	0	0	9	0
Pleurozia purpurea	95295	95469	24262	24429	86.36	176	direct	16	18	0	0	0	34	0
Pleurozia purpurea	167714	167764	131716	131767	94.23	52	inverted	5	4	0	0	0	9	0
Pleurozia purpurea	66772	67019	20406	20652	96.77	248	direct	21	13	0	0	0	34	0
Plicanthus hirtellus	112052	112105	84436	84489	98.15	54	inverted	20	11	33	0	33	64	51.56
Plicanthus hirtellus	35931	36150	207	419	91.82	220	direct	57	43	0	0	0	100	0
Plicanthus hirtellus	65549	65640	21870	21961	98.91	92	direct	24	23	0	0	0	47	0
Plicanthus hirtellus	112227	112333	84334	84440	98.13	107	inverted	33	29	0	0	0	62	0
Plicanthus hirtellus	86821	86890	128014	128086	93.15	73	inverted	15	13	0	0	0	28	0
Plicanthus hirtellus	143684	143757	88049	88119	87.84	74	inverted	16	26	0	0	0	42	0
Plicanthus hirtellus	76918	76992	46586	46659	90.67	75	direct	21	29	0	0	0	50	0
Plicanthus hirtellus	143695	143757	25679	25738	85.71	63	inverted	12	7	0	0	0	19	0
Porella plumosa	45426	45485	45426	45485	90.32	62	inverted	10	10	1	0	1	21	4.76
Porella plumosa	73156	73233	54971	55045	87.18	78	direct	7	13	0	0	0	20	0
Porella plumosa	116725	116791	52717	52783	97.01	67	direct	1	10	0	0	0	11	0
Porella plumosa	177693	177763	48258	48331	90.54	74	direct	11	13	0	0	0	24	0
Porella plumosa	144059	144131	85062	85135	88.16	76	inverted	9	8	0	0	0	17	0
Porella plumosa	71462	71598	11312	11448	92.03	138	direct	8	33	0	0	0	41	0
Porella plumosa	175672	175752	100261	100341	92.59	81	inverted	6	8	0	0	0	14	0
Porella plumosa	65017	65065	38116	38165	92	50	direct	3	4	0	0	0	7	0
Porella plumosa	173045	173124	127925	128000	87.65	81	direct	7	7	0	0	0	14	0
Porella plumosa	71462	71598	36818	36954	92.03	138	direct	8	33	0	0	0	41	0
Porella plumosa	144082	144131	48926	48975	98	50	inverted	7	6	0	0	0	13	0
Porella plumosa	49536	49604	22019	22087	95.65	69	direct	11	8	0	0	0	19	0
Porella plumosa	62485	62535	34304	34354	90.2	51	inverted	4	5	0	0	0	9	0
Porella plumosa	170587	170774	97104	97298	88.21	195	direct	18	21	0	0	0	39	0
Porella plumosa	29454	29586	23697	23827	85.71	133	direct	7	20	0	0	0	27	0
Porella plumosa	96475	96724	141746	141995	99.6	250	inverted	23	10	0	0	0	33	0
Porella plumosa	108254	108304	55015	55065	100	51	inverted	2	8	0	0	0	10	0
Porella plumosa	71031	71088	10864	10921	94.83	58	direct	14	10	0	0	0	24	0
Porella plumosa	99219	99443	25405	25617	88.44	225	direct	18	26	0	0	0	44	0
Porella plumosa	36550	36777	207	419	86.9	229	direct	26	19	0	0	0	45	0
Porella plumosa	108259	108322	104696	104759	93.75	64	direct	1	9	0	0	0	10	0
Porella plumosa	71204	71456	21959	22211	95.65	253	direct	34	16	0	0	0	50	0
Porella plumosa	139495	139553	48285	48343	93.33	60	inverted	9	13	0	0	0	22	0
Porella plumosa	170542	170774	24716	24942	90.13	233	direct	17	28	0	0	0	45	0
Porella plumosa	159841	159914	99043	99120	88.46	78	inverted	6	5	0	0	0	11	0
Porella plumosa	82616	82728	81832	81950	89.92	119	direct	12	32	0	0	0	44	0
Radula japonica	68120	68227	67321	67434	89.47	114	direct	18	31	1	0	1	50	2
Radula japonica	117496	117545	37223	37272	98	50	inverted	7	4	0	0	0	11	0
Radula japonica	57117	57364	18311	18562	91.27	252	direct	39	28	0	0	0	67	0
Radula japonica	80846	81070	21507	21724	88.89	225	direct	45	34	0	0	0	79	0
Radula japonica	115133	115363	78796	79026	100	231	inverted	29	28	0	0	0	57	0
Radula japonica	57369	57467	10393	10491	92.93	99	direct	16	16	0	0	0	32	0
Radula japonica	49854	50003	39426	39577	88.89	153	direct	29	20	0	0	0	49	0
Radula japonica	142227	142415	79402	79590	99.47	189	direct	30	37	1	0	1	68	1.47
Radula japonica	149275	149330	149275	149330	100	56	inverted	6	6	0	0	0	12	0
Radula japonica	120686	120968	101519	101811	85.76	295	direct	11	24	0	0	0	35	0
Radula japonica	56940	56997	9946	10003	93.1	58	direct	15	18	0	0	0	33	0
Radula japonica	117473	117545	70517	70590	90.79	76	inverted	10	2	0	0	0	12	0
Radula japonica	142185	142415	20807	21037	99.57	231	direct	27	33	0	0	0	60	0
Riccardia latifrons	141805	141985	78340	78522	85.03	187	direct	39	61	0	0	0	100	0
Riccardia latifrons	26246	26391	21157	21300	86.3	146	direct	50	43	0	0	0	93	0
Riccardia latifrons	30654	30786	10356	10488	100	133	direct	42	49	0	0	0	91	0
Riccardia latifrons	32779	32838	28637	28696	100	60	inverted	34	15	0	0	0	49	0
Riccardia latifrons	118275	118341	56234	56300	92.54	67	inverted	20	21	0	0	0	41	0
Riccardia latifrons	80702	80806	5162	5269	96.3	108	inverted	41	41	0	0	0	82	0
Riccardia latifrons	88830	88889	85316	85373	90.16	61	direct	22	13	0	0	0	35	0
Riccia cavernosa	110110	110185	110110	110185	87.01	77	inverted	35	31	0	3	3	69	4.35
Riccia cavernosa	133321	133376	122761	122815	94.64	56	direct	14	21	0	0	0	35	0
Riccia cavernosa	179695	179881	26421	26609	87.37	190	direct	62	65	0	0	0	127	0
Riccia cavernosa	35194	35455	13563	13824	91.6	262	direct	34	28	0	0	0	62	0
Riccia cavernosa	151466	151618	73228	73380	96.73	153	inverted	52	47	0	0	0	99	0
Riccia cavernosa	109956	110012	24702	24758	94.74	57	direct	21	15	0	0	0	36	0
Riccia cavernosa	133321	133375	68835	68889	94.55	55	inverted	14	19	0	0	0	33	0
Riccia cavernosa	86704	86841	85893	86030	93.48	138	direct	74	63	0	0	0	137	0
Riccia cavernosa	31216	31413	25319	25520	89.22	204	direct	63	53	0	0	0	116	0
Riccia cavernosa	182205	182263	122752	122809	93.22	59	direct	34	21	0	0	0	55	0
Riccia cavernosa	77811	77861	55013	55063	96.08	51	direct	13	17	0	0	0	30	0
Riccia cavernosa	75102	75356	23543	23798	96.48	256	direct	43	36	0	0	0	79	0
Riccia cavernosa	42485	42553	37343	37411	94.2	69	inverted	25	25	0	0	0	50	0
Riccia cavernosa	101644	101698	68843	68897	98.18	55	direct	18	16	0	0	0	34	0
Riccia cavernosa	55008	55079	7792	7862	91.67	72	direct	22	33	0	0	0	55	0
Riccia cavernosa	185188	185457	104909	105179	90.88	274	inverted	44	75	0	0	0	119	0
Riccia cavernosa	182949	183004	24767	24822	94.64	56	direct	25	18	0	0	0	43	0
Riccia cavernosa	28645	28768	3509	3632	94.4	125	direct	64	92	0	0	0	156	0
Riccia cavernosa	39604	39730	11870	11995	96.85	127	direct	47	27	0	0	0	74	0
Riccia cavernosa	109952	110011	50162	50221	95	60	inverted	23	29	0	0	0	52	0
Riccia cavernosa	136264	136342	64781	64859	89.87	79	direct	34	22	0	0	0	56	0
Riccia cavernosa	122761	122814	64801	64855	94.55	55	direct	21	13	0	0	0	34	0
Riccia cavernosa	104391	104636	27042	27279	94.72	246	direct	56	33	0	0	0	89	0
Riccia cavernosa	68835	68889	64801	64855	90.91	55	inverted	19	13	0	0	0	32	0
Riccia cavernosa	122752	122814	68835	68898	92.19	64	inverted	23	19	0	0	0	42	0
Riccia cavernosa	122753	122806	101644	101698	96.36	55	inverted	18	17	0	0	0	35	0
Riccia cavernosa	42382	42446	40719	40782	86.36	66	inverted	20	17	0	0	0	37	0
Riccia cavernosa	67321	67526	55905	56107	88.89	207	direct	55	67	0	0	0	122	0
Riccia cavernosa	114050	114117	110949	111016	97.06	68	direct	30	31	0	0	0	61	0
Riccia cavernosa	136285	136339	122762	122815	92.73	55	direct	20	21	0	0	0	41	0
Riccia cavernosa	186893	186976	50134	50217	96.43	84	direct	28	38	0	0	0	66	0
Riccia cavernosa	50128	50217	24702	24797	86.46	96	inverted	37	32	0	0	0	69	0
Riccia cavernosa	168654	168741	104226	104313	94.32	88	inverted	30	32	0	0	0	62	0
Riccia cavernosa	75362	75516	11714	11869	94.23	156	direct	40	65	0	0	0	105	0
Riccia cavernosa	110962	111031	58545	58616	95.83	72	inverted	30	23	0	0	0	53	0
Riccia cavernosa	151504	151573	72703	72772	92.86	70	inverted	27	42	0	0	0	69	0
Riccia cavernosa	151743	151959	146178	146393	96.31	217	direct	43	55	0	0	0	98	0
Riccia cavernosa	179695	179880	102292	102484	86.53	193	direct	62	45	0	0	0	107	0
Riccia cavernosa	182206	182260	101644	101698	96.36	55	inverted	31	17	0	0	0	48	0
Riccia cavernosa	114059	114117	58562	58620	98.31	59	inverted	27	22	0	0	0	49	0
Riccia cavernosa	172598	172652	85137	85187	89.09	55	direct	29	18	0	0	0	47	0
Riccia cavernosa	187354	187410	101642	101698	94.74	57	direct	13	19	0	0	0	32	0
Riccia cavernosa	186920	186976	109956	110012	94.74	57	inverted	20	21	0	0	0	41	0
Riccia cavernosa	185188	185457	5726	5996	90.88	274	direct	44	75	0	0	0	119	0
Riccia cavernosa	86637	86703	42601	42668	86.76	68	direct	34	28	0	0	0	62	0
Riccia cavernosa	186906	186976	24702	24772	91.55	71	inverted	25	20	0	0	0	45	0
Scapania ornithopodioides	61855	62107	21455	21707	97.63	253	direct	12	7	0	0	0	19	0
Scapania ornithopodioides	93538	93721	35858	36041	94.02	184	direct	17	12	0	0	0	29	0
Scapania ornithopodioides	108536	108589	80971	81024	98.15	54	inverted	8	3	0	0	0	11	0
Scapania ornithopodioides	108724	108823	80868	80968	97.03	101	inverted	9	6	0	0	0	15	0
Scapania ornithopodioides	73469	73543	42916	42989	90.67	75	direct	4	4	0	0	0	8	0
Treubia lacunosa	72748	72884	72001	72137	93.43	137	direct	45	37	1	0	1	83	1.2
Treubia lacunosa	40948	41003	21766	21821	96.43	56	direct	9	29	0	0	0	38	0
Treubia lacunosa	96120	96178	44291	44349	98.31	59	direct	13	4	0	0	0	17	0
Treubia lacunosa	142468	142528	54463	54521	90.16	61	direct	8	14	0	0	0	22	0
Treubia lacunosa	137270	137343	84595	84668	91.89	74	inverted	8	7	0	0	0	15	0
Treubia lacunosa	95418	95632	33098	33313	99.54	216	direct	34	57	0	0	0	91	0
Treubia lacunosa	55490	55682	45222	45416	88.72	195	direct	50	43	0	0	0	93	0
Treubia lacunosa	84691	84800	24929	25030	89.09	110	direct	27	17	0	0	0	44	0
Treubia lacunosa	11240	11475	205	437	91.95	236	direct	52	42	0	0	0	94	0
Treubia lacunosa	27600	27783	23278	23471	86.22	196	direct	43	45	0	0	0	88	0
Treubia lacunosa	118415	118539	60878	61003	87.3	126	inverted	11	40	0	0	0	51	0
Treubia lacunosa	135018	135066	101783	101833	88.24	51	inverted	3	8	0	0	0	11	0
Treubia lacunosa	62449	62654	21737	21945	89.95	209	direct	47	49	0	0	0	96	0
Trichocolea tomentella	151893	151955	151475	151537	92.06	63	direct	4	10	3	0	3	17	17.65
Trichocolea tomentella	61642	61694	33792	33844	94.34	53	inverted	3	3	0	0	0	6	0
Trichocolea tomentella	70562	70816	21950	22205	97.27	256	direct	7	10	0	0	0	17	0
Trichocolea tomentella	168175	168240	124590	124654	90.91	66	direct	4	2	0	0	0	6	0
Trichocolea tomentella	70391	70453	10954	11016	92.06	63	direct	9	8	0	0	0	17	0
Trichocolea tomentella	49443	49511	22013	22081	95.65	69	direct	3	4	0	0	0	7	0
Trichocolea tomentella	139251	139323	84492	84565	86.67	75	inverted	5	2	0	0	0	7	0
Trichocolea tomentella	98293	98365	154738	154809	91.89	74	inverted	4	4	0	0	0	8	0
Trichocolea tomentella	36115	36338	205	426	89.33	225	direct	20	13	0	0	0	33	0
Trichocolea tomentella	102275	102328	61637	61693	91.23	57	inverted	3	3	0	0	0	6	0
Trichocolea tomentella	70624	70692	49443	49511	95.65	69	direct	4	3	0	0	0	7	0
Trichocolea tomentella	82022	82140	81219	81337	87.39	119	direct	6	9	0	0	0	15	0
Trichocolea tomentella	124587	124680	121735	121828	91.49	94	direct	4	9	0	0	0	13	0
