# Supplementary material for: Mitochondrial genomes of the early land plant lineage liverworts (Marchantiophyta): conserved genome structure, and ongoing low frequency recombination
Source: BMC Genomics. 2019 Dec 9;20:953. doi: 10.1186/s12864-019-6365-y (PMC6902596; doi:10.1186/s12864-019-6365-y)
Supplement: Supplementary file 11 — Additional file 11: Table S6. Taxa list for DSBR protein identification. [file 12864_2019_6365_MOESM11_ESM.xlsx]

## Sheet: Table S6
Table S6. Taxa list for DSBR protein identification.
Taxa name	Short name	Source
Ananas comosus	Acomosus	Phytozome
Aglaomorpha fortunei	Aglaomorpha	NCBI
Aerobryopsis sp	Aerobryopsis_sp	Unpublished
Alsophila spinulosa	Alsophila	NCBI
Amaranthus hypochondriacus	Ahypochondriacus	Phytozome
Amborella trichopoda	Atrichopoda	Phytozome
Andreaeobryum macrosporum	Amacrosporum	Unpublished
Aneura pinguis	Apinguis	Unpublished
Anthoceros agrestis	Anthoceros	Unpublished
Arabidopsis thaliana	Athaliana	Phytozome
Asparagus officinalis	Aofficinalis	Phytozome
Astrella wallichiana	Astrella	Unpublished
Azolla caroliniana	Azolla	NCBI
Bazzania japonica	Bazzania	Unpublished
Blasia pusilla	Blasia	Unpublished
Boechera stricta	Bstricta	Phytozome
Brachypodium distachyon	Bdistachyon	Phytozome
Brassica oleracea capitata	Boleraceacapitata	Phytozome
Bryum argenteum	Bargenteum	Unpublished
Capsella rubella	Crubella	Phytozome
Carica papaya	Cpapaya	Phytozome
Ceratopteris richardi	Crichardi	NCBI
Chenopodium quinoa	Cquinoa	NCBI
Chlamydomonas reinhardtii	Creinhardtii	Phytozome
Chlorella zofingiensis	Czofingiensis	Phytozome
Chlorokybus atmophyticus	Catmophyticus	Phytozome
Cicer arietinum	Carietinum	NCBI
Citrus clementina	Cclementina	NCBI
Climacium americanum	Climacium	NCBI
Closterium peracerosum	Cperacerosum	Unpublished
Coleochaete orbicularis	Corbicularis	Unpublished
Conocephalum conicum	Conocephalum	Unpublished
Cosmarium turpinii	Cturpinii	NCBI
Cucumis sativus	Csativus	Phytozome
Cycas changjiangensis	Cycas	NCBI
Daucus carota	Dcarota	Phytozome
Dicranopteris pedata	Dpedata	NCBI
Diplopterygium chinense	Diplopterygium	NCBI
Dumortiera hirsuta	Dumortiera	NCBI
Dunaliella salina	Dsalina	Phytozome
Ephedra sinica	Ephedra	NCBI
Eucalyptus grandis	Egrandis	Phytozome
Eutrema salsugineum	Esalsugineum	Phytozome
Folioceros fuciformis	Ffuciformis	Unpublished
Fossombronia cristula	Fossombronia	Unpublished
Fragaria vesca	Fvesca	Phytozome
Frullania orientalis	Frullania	Unpublished
Ginkgo biloba	Ginkgo	Phytozome
Glycine max	Gmax	Phytozome
Gossypium raimondii	Graimondii	Phytozome
Haplomitrium mnioides	Haplomitrium	Unpublished
Helianthus annuus	Hannuus	Phytozome
Herbertus ramosus	Herbertus	Unpublished
Heteroscyphus zollingeri	Heteroscyphus	Unpublished
Hordeum vulgare	Hvulgare	Phytozome
Hypnum imponens	Hypnum	Phytozome
Isoetes sinensis	Isoetes	NCBI
Kalanchoe fedtschenkoi	Kfedtschenkoi	Phytozome
Klebsormidium subtile	Ksubtile	NCBI
Leiosporoceros dussii	Ldussii	NCBI
Lepidozia trichodes	Lepidozia	Unpublished
Leucobryum glaucum	Lglaucum	Unpublished
Linum usitatissimum	Lusitatissimum	Phytozome
Lycopodiella appressa	Lycopodiella	NCBI
Lycopodium deuterodensum	Ldeuterodensum	NCBI
Makinoa crispata	Makinoa	Unpublished
Malus domestica	Mdomestica	Phytozome
Manihot esculenta	Mesculenta	Phytozome
Marchantia polymorpha	Mpolymorpha	Phytozome
Medicago truncatula	Mtruncatula	Phytozome
Megaceros flagellaris	Megaceros	Unpublished
Mesostigma viride	Mviride	Phytozome
Metacalypogeia alternifolia	Metacalypogeia	Unpublished
Metzgeria leptoneura	Metzgeria	Unpublished
Micromonas pusillaCCMP1545	MpusillaCCMP1545	Phytozome
Micromonas spRCC299	MspRCC299	Phytozome
Mimulus guttatus	Mguttatus	Phytozome
Monosolenium tenerum	Monosolenium	Unpublished
Musa acuminata	Macuminata	Phytozome
Nothoceros vincentianus	Nothoceros	Unpublished
Nowellia curvifolia Nowelia	Nowellia	Unpublished
Odontoschisma grosseverrucosum 6005	Odontoschisma	Unpublished
Ophioglossum vulgatum	Ophioglossum	NCBI
Oropetium thomaeum	Othomaeum	NCBI
Oryza sativa	Osativa	Phytozome
Ostreococcus lucimarinus	Olucimarinus	NCBI
Paraphymatoceros hallii	Paraphymatoceros	Unpublished
Phaeoceros sp	Phaeoceros_sp	Unpublished
Physcomitrella patens	Ppatens	Phytozome
Picea glauca	Picea	NCBI
Plagiothecium sp	Plagiothecium_sp	NCBI
Plenasium vachellii	Plenasium	NCBI
Pleurozia purpurea	Pleurozia	Unpublished
Plicanthus hirtellus	Plicanthus	Unpublished
Pogonatum sp	Pogonatum_sp	Unpublished
Populus trichocarpa	Ptrichocarpa	Phytozome
Porella plumosa	Porella	Unpublished
Prunus persica	Ppersica	Phytozome
Radula japonica	Radula	Unpublished
Riccardia latifrons	Riccardia	Unpublished
Riccia cavernosa Riccia	Riccia	Unpublished
Ricinus communis	Rcommunis	Phytozome
Salvinia cucullata	Salvinia	NCBI
Scapania ornithopodioides	Scapania	Unpublished
Selaginella moellendorffii	Selaginella	Phytozome
Setaria italica	Sitalica	Phytozome
Solanum lycopersicum	Slycopersicum	Phytozome
Solanum tuberosum	Stuberosum	Phytozome
Sorghum bicolor	Sbicolor	Phytozome
Spirodela polyrhiza	Spolyrhiza	Phytozome
Spirogyra pratensis	Spratensis	NCBI
Takakia lepidozioides	Tlepidozioides	Unpublished
Tetraphis pellucida	Tpellucida	Unpublished
Theobroma cacao	Tcacao	NCBI
Thuja plicata	Tplicata	NCBI
Treubia lacunosa	Treubia	Unpublished
Trichocolea tomentella	Trichocolea	Unpublished
Triticum aestivum	Taestivum	Phytozome
Ulota hutchinsiae	Uhutchinsiae	Unpublished
Vitis vinifera	Vvinifera	Phytozome
Volvox carteri	Vcarteri	NCBI
Welwitschia mirabilis	Welwitschia	NCBI
Wollemia nobilis	Wnobilis	NCBI
Zea mays	Zmays	Phytozome
Zostera marina	Zmarina	Phytozome
